# Supplementary material for: Pathogen diversity and antimicrobial resistance transmission of Salmonella enterica serovars Typhi and Paratyphi A in Bangladesh, Nepal, and Malawi: a genomic epidemiological study
Source: Lancet Microbe. 2024 Aug;5(8):None. doi: 10.1016/S2666-5247(24)00047-8 (PMC11300424; doi:10.1016/S2666-5247(24)00047-8)
Supplement: Supplementary appendix 2 [file mmc2.xlsx]

## Sheet: Table_S1_Typhoidal_Salmonella_G
SampleAccession	SangerID	SangerLane	Country	Year	AgeGroup	Sex	Severe	Serovar	Typhi_genotype	Typhi_H58	Paratyphi_genotype	ZeroSNVcluster	Ampicillin	Ceftriaxone	Cefixime	Cotrimoxazole	Meropenem	Azithromycin	Chloramphenicol	Nalidixic_Acid	Ciprofloxacin	catA1_binary	dfrA7_binary	qnrS_binary	strA_binary	strB_binary	sul1_binary	sul2_binary	blatem1_binary	tetA_binary	actBR717Q	gyrAS83F	gyrAS83Y	gyrAD87N	gyrAD87G	gyrAD87Y	gyrBS464F	gyrBS464Y	parCS80I	parCE84G	AMR_gene_acquistion_mechanism_category	MDR_Category	QRDR_Category	acrB_Category	MainSTRATAAdataset	SimpsonsDiversity
ERS3796852	4227STDY8085904	32708_1#237	Malawi	2019	5_to_15	Male	0	Salmonella enterica Typhi	4.3.1.1	H58	-	MT22	Resistant	Sensitive	-	Resistant	-	-	Resistant	-	Sensitive	1	1	0	1	1	1	1	1	0	0	0	0	0	0	0	0	0	0	0	MDR_transposon	MDR	Susceptible	Susceptible	include	exclude
ERS3796855	4227STDY8085903	32708_1#233	Malawi	2019	5_to_15	Male	0	Salmonella enterica Typhi	4.3.1.1	H58	-	MT76	Resistant	Sensitive	-	Resistant	-	-	Resistant	-	Sensitive	1	1	0	1	1	1	1	1	0	0	0	0	0	0	0	0	0	0	0	MDR_transposon	MDR	Susceptible	Susceptible	include	exclude
ERS3796850	4227STDY8085900	32708_1#221	Malawi	2019	15_and_over	Female	0	Salmonella enterica Typhi	4.3.1.1	H58	-	MT22	Resistant	Sensitive	-	Resistant	-	-	Resistant	-	Sensitive	1	1	0	1	1	1	1	1	0	0	0	0	0	0	0	0	0	0	0	MDR_transposon	MDR	Susceptible	Susceptible	include	exclude
ERS3796848	4227STDY8085898	32708_1#22	Malawi	2019	15_and_over	Male	0	Salmonella enterica Typhi	4.3.1.1	H58	-	MT22	Resistant	Sensitive	-	Resistant	-	-	Resistant	-	Sensitive	1	1	0	1	1	1	1	1	0	0	0	0	0	0	0	0	0	0	0	MDR_transposon	MDR	Susceptible	Susceptible	include	exclude
ERS3796844	4227STDY8085895	32708_1#18	Malawi	2019	5_to_15	Female	0	Salmonella enterica Typhi	4.3.1.1	H58	-	MT22	Resistant	Sensitive	-	Resistant	-	-	Resistant	-	Sensitive	1	1	0	1	1	1	1	1	0	0	0	0	0	0	0	0	0	0	0	MDR_transposon	MDR	Susceptible	Susceptible	include	exclude
ERS3796842	4227STDY8085892	32708_1#199	Malawi	2019	15_and_over	Male	0	Salmonella enterica Typhi	4.3.1.1	H58	-	MT12	Resistant	Sensitive	-	Resistant	-	-	Resistant	-	Sensitive	1	1	0	1	1	0	1	1	0	0	0	0	0	0	0	0	0	0	0	MDR_transposon	MDR	Susceptible	Susceptible	include	exclude
ERS3796862	4227STDY8085912	32708_1#250	Malawi	2019	5_to_15	Female	0	Salmonella enterica Typhi	4.3.1.1	H58	-	MT3	Resistant	Sensitive	-	Resistant	-	-	Resistant	-	Sensitive	1	1	0	1	1	1	1	1	0	0	0	0	0	0	0	0	0	0	0	MDR_transposon	MDR	Susceptible	Susceptible	include	exclude
ERS3796194	4227STDY7466188	32640_3#347	Malawi	2019	5_to_15	Male	0	Salmonella enterica Typhi	4.3.1.1	H58	-	MT9	Resistant	Sensitive	-	Resistant	-	-	Resistant	-	Sensitive	1	1	0	1	1	1	1	1	0	0	0	0	0	0	0	0	0	0	0	MDR_transposon	MDR	Susceptible	Susceptible	include	exclude
ERS3796825	4227STDY8085874	32708_1#335	Malawi	2019	15_and_over	Female	0	Salmonella enterica Typhi	4.3.1.1	H58	-	MT9	Resistant	Sensitive	-	Resistant	-	-	Resistant	-	Sensitive	1	1	0	1	1	1	1	1	0	0	0	0	0	0	0	0	0	0	0	MDR_transposon	MDR	Susceptible	Susceptible	include	exclude
ERS3796821	4227STDY8085870	32708_1#330	Malawi	2019	15_and_over	Male	0	Salmonella enterica Typhi	4.3.1.1	H58	-	MT66	Resistant	Sensitive	-	Resistant	-	-	Resistant	-	Sensitive	1	1	0	1	1	1	1	1	0	0	0	0	0	0	0	0	0	0	0	MDR_transposon	MDR	Susceptible	Susceptible	include	exclude
ERS3796109	4227STDY7466103	32640_3#221	Malawi	2019	15_and_over	Female	0	Salmonella enterica Typhi	4.3.1.1	H58	-	MT1	Resistant	Sensitive	-	Resistant	-	-	Resistant	-	Sensitive	1	1	0	1	1	1	1	1	0	0	0	0	0	0	0	0	0	0	0	MDR_transposon	MDR	Susceptible	Susceptible	include	exclude
ERS3796172	4227STDY7466165	32640_3#318	Malawi	2019	15_and_over	Unknown	0	Salmonella enterica Typhi	4.3.1.1	H58	-	MT3	Resistant	Sensitive	-	Resistant	-	-	Resistant	-	Sensitive	1	1	0	1	1	1	1	1	0	0	0	0	0	0	0	0	0	0	0	MDR_transposon	MDR	Susceptible	Susceptible	include	exclude
ERS3796872	4227STDY8085868	32708_1#324	Malawi	2019	under_5	Male	0	Salmonella enterica Typhi	4.3.1.1	H58	-	MT1	Resistant	Sensitive	-	Resistant	-	-	Resistant	-	Sensitive	1	1	0	1	1	1	1	1	0	0	0	0	0	0	0	0	0	0	0	MDR_transposon	MDR	Susceptible	Susceptible	include	exclude
ERS3796193	4227STDY7466189	32639_1#261	Malawi	2019	15_and_over	Male	0	Salmonella enterica Typhi	4.3.1.1	H58	-	MT5	Resistant	Sensitive	-	Resistant	-	-	Resistant	-	Sensitive	1	1	0	1	1	1	1	1	0	0	0	0	0	0	0	0	0	0	0	MDR_transposon	MDR	Susceptible	Susceptible	include	exclude
ERS3796867	4227STDY8085863	32708_1#312	Malawi	2019	under_5	Male	0	Salmonella enterica Typhi	4.3.1.1	H58	-	MT3	Resistant	Sensitive	-	Resistant	-	-	Resistant	-	Sensitive	1	1	0	1	1	1	1	1	0	0	0	0	0	0	0	0	0	0	0	MDR_transposon	MDR	Susceptible	Susceptible	include	exclude
ERS3796149	4227STDY7466145	32640_3#274	Malawi	2019	15_and_over	Male	1	Salmonella enterica Typhi	4.3.1.1	H58	-	MT14	Resistant	Sensitive	-	Resistant	-	-	Resistant	-	Sensitive	1	1	0	1	1	1	1	1	0	0	0	0	0	0	0	0	0	0	0	MDR_transposon	MDR	Susceptible	Susceptible	include	exclude
ERS3796870	4227STDY8085866	32708_1#318	Malawi	2019	15_and_over	Male	0	Salmonella enterica Typhi	4.3.1.1	H58	-	MT14	Resistant	Sensitive	-	Resistant	-	-	Resistant	-	Sensitive	1	1	0	1	1	1	1	1	0	0	0	0	0	0	0	0	0	0	0	MDR_transposon	MDR	Susceptible	Susceptible	include	exclude
ERS3796815	4227STDY8085857	32708_1#170	Malawi	2019	15_and_over	Female	1	Salmonella enterica Typhi	4.3.1.1	H58	-	MT44	Resistant	Sensitive	-	Resistant	-	-	Resistant	-	Sensitive	1	1	0	1	1	1	1	1	0	0	0	0	0	0	0	0	0	0	0	MDR_transposon	MDR	Susceptible	Susceptible	include	exclude
ERS3796099	4227STDY7466095	32639_1#68	Malawi	2019	15_and_over	Female	0	Salmonella enterica Typhi	4.3.1.1	H58	-	MT12	Resistant	Sensitive	-	Resistant	-	-	Resistant	-	Sensitive	1	1	0	1	1	1	1	1	0	0	0	0	0	0	0	0	0	0	0	MDR_transposon	MDR	Susceptible	Susceptible	include	exclude
ERS3796187	4227STDY7466181	32640_3#338	Malawi	2019	15_and_over	Female	0	Salmonella enterica Typhi	4.3.1.1	H58	-	MT15	Resistant	Sensitive	-	Resistant	-	-	Resistant	-	Sensitive	1	1	0	1	1	1	1	1	0	0	0	0	0	0	0	0	0	0	0	MDR_transposon	MDR	Susceptible	Susceptible	include	exclude
ERS3796158	4227STDY7466155	32640_3#299	Malawi	2019	5_to_15	Female	0	Salmonella enterica Typhi	4.3.1.1	H58	-	MT19	Resistant	Sensitive	-	Resistant	-	-	Resistant	-	Sensitive	1	1	0	1	1	1	1	1	0	0	0	0	0	0	0	0	0	0	0	MDR_transposon	MDR	Susceptible	Susceptible	include	exclude
ERS3796818	4227STDY8085859	32708_1#174	Malawi	2019	5_to_15	Female	0	Salmonella enterica Typhi	4.3.1.1	H58	-	MT29	Resistant	Sensitive	-	Resistant	-	-	Resistant	-	Sensitive	1	1	0	1	1	1	1	1	0	0	0	0	0	0	0	0	0	0	0	MDR_transposon	MDR	Susceptible	Susceptible	include	exclude
ERS3796812	4227STDY8085854	32708_1#299	Malawi	2019	15_and_over	Male	0	Salmonella enterica Typhi	4.3.1.1	H58	-	MT68	Resistant	Sensitive	-	Resistant	-	-	Resistant	-	Sensitive	1	1	0	1	1	1	1	1	0	0	0	0	0	0	0	0	0	0	0	MDR_transposon	MDR	Susceptible	Susceptible	include	exclude
ERS3796136	4227STDY7466133	32639_1#152	Malawi	2019	15_and_over	Male	0	Salmonella enterica Typhi	4.3.1.1	H58	-	MT42	Resistant	Sensitive	-	Resistant	-	-	Resistant	-	Sensitive	1	1	0	1	1	1	1	1	0	0	0	0	0	0	0	0	0	0	0	MDR_transposon	MDR	Susceptible	Susceptible	include	exclude
ERS3796167	4227STDY7466164	32640_3#313	Malawi	2019	5_to_15	Female	0	Salmonella enterica Typhi	4.3.1.1	H58	-	MT73	Resistant	Sensitive	-	Resistant	-	-	Resistant	-	Sensitive	1	1	0	1	1	1	1	1	0	0	0	0	0	0	0	0	0	0	0	MDR_transposon	MDR	Susceptible	Susceptible	include	exclude
ERS3796822	4227STDY8085872	32708_1#334	Malawi	2019	5_to_15	Male	0	Salmonella enterica Typhi	4.3.1.1	H58	-	MT15	Resistant	Sensitive	-	Resistant	-	-	Resistant	-	Sensitive	1	1	0	1	1	1	1	1	0	0	0	0	0	0	0	0	0	0	0	MDR_transposon	MDR	Susceptible	Susceptible	include	exclude
ERS3796137	4227STDY7466132	32639_1#148	Malawi	2019	under_5	Female	0	Salmonella enterica Typhi	4.3.1.1	H58	-	MT10	Resistant	Sensitive	-	Resistant	-	-	Resistant	-	Sensitive	1	1	0	1	1	1	1	1	0	0	0	0	0	0	0	0	0	0	0	MDR_transposon	MDR	Susceptible	Susceptible	include	exclude
ERS3796129	4227STDY7466123	32639_1#132	Malawi	2019	15_and_over	Female	0	Salmonella enterica Typhi	4.3.1.1	H58	-	MT16	Resistant	Sensitive	-	Resistant	-	-	Resistant	-	Sensitive	1	1	0	1	1	1	1	1	0	0	0	0	0	0	0	0	0	0	0	MDR_transposon	MDR	Susceptible	Susceptible	include	exclude
ERS3796107	4227STDY7466104	32639_1#77	Malawi	2019	15_and_over	Male	0	Salmonella enterica Typhi	4.3.1.1	H58	-	MT41	Resistant	Sensitive	-	Resistant	-	-	Resistant	-	Sensitive	1	1	0	1	1	1	1	1	0	0	0	0	0	0	0	0	0	0	0	MDR_transposon	MDR	Susceptible	Susceptible	include	exclude
ERS3796810	4227STDY8085851	32708_1#157	Malawi	2019	15_and_over	Male	0	Salmonella enterica Typhi	4.3.1.1	H58	-	MT19	Resistant	Sensitive	-	Resistant	-	-	Resistant	-	Sensitive	1	1	0	1	1	1	1	1	0	0	0	0	0	0	0	0	0	0	0	MDR_transposon	MDR	Susceptible	Susceptible	include	exclude
ERS3796866	4227STDY8085862	32708_1#182	Malawi	2019	under_5	Female	0	Salmonella enterica Typhi	4.3.1.1	H58	-	MT10	Resistant	Sensitive	-	Resistant	-	-	Resistant	-	Sensitive	1	1	0	1	1	1	1	1	0	0	0	0	0	0	0	0	0	0	0	MDR_transposon	MDR	Susceptible	Susceptible	include	exclude
ERS3796811	4227STDY8085853	32708_1#296	Malawi	2019	under_5	Female	0	Salmonella enterica Typhi	3.1	non-H58	-	MT23	Resistant	Sensitive	-	Resistant	-	-	Resistant	-	Sensitive	0	0	0	0	0	0	0	0	0	0	0	0	0	0	0	0	0	0	0	Susceptible	Susceptible	Susceptible	Susceptible	include	exclude
ERS3796123	4227STDY7466121	32639_1#124	Malawi	2019	under_5	Male	0	Salmonella enterica Typhi	4.3.1.1	H58	-	MT56	Resistant	Sensitive	-	Resistant	-	-	Resistant	-	Sensitive	1	1	0	1	1	1	1	1	0	0	0	0	0	0	0	0	0	0	0	MDR_transposon	MDR	Susceptible	Susceptible	include	exclude
ERS3796148	4227STDY7466144	32639_1#177	Malawi	2019	15_and_over	Female	1	Salmonella enterica Typhi	4.3.1.1	H58	-	MT45	Resistant	Sensitive	-	Resistant	-	-	Resistant	-	Sensitive	1	1	0	1	1	0	1	1	0	0	0	0	0	0	0	0	0	0	0	MDR_transposon	MDR	Susceptible	Susceptible	include	exclude
ERS3796134	4227STDY7466130	32640_3#255	Malawi	2019	under_5	Male	0	Salmonella enterica Typhi	4.3.1.1	H58	-	MT25	Resistant	Sensitive	-	Resistant	-	-	Resistant	-	Sensitive	1	1	0	1	1	1	1	1	0	0	0	0	0	0	0	0	0	0	0	MDR_transposon	MDR	Susceptible	Susceptible	include	exclude
ERS3796141	4227STDY7466137	32639_1#161	Malawi	2019	15_and_over	Female	0	Salmonella enterica Typhi	4.3.1.1	H58	-	MT24	Resistant	Sensitive	-	Resistant	-	-	Resistant	-	Sensitive	1	1	0	1	1	1	1	1	0	0	0	0	0	0	0	0	0	0	0	MDR_transposon	MDR	Susceptible	Susceptible	include	exclude
ERS3796832	4227STDY8085882	32708_1#6	Malawi	2019	15_and_over	Female	0	Salmonella enterica Typhi	4.3.1.1	H58	-	MT4	Resistant	Sensitive	-	Resistant	-	-	Resistant	-	Sensitive	1	1	0	1	1	1	1	1	0	0	0	0	0	0	0	0	0	0	0	MDR_transposon	MDR	Susceptible	Susceptible	include	exclude
ERS3796786	4227STDY8085826	32708_1#77	Malawi	2019	15_and_over	Female	0	Salmonella enterica Typhi	4.3.1.1	H58	-	MT4	Resistant	Sensitive	-	Resistant	-	-	Resistant	-	Sensitive	1	1	0	1	1	1	1	1	0	0	0	0	0	0	0	0	0	0	0	MDR_transposon	MDR	Susceptible	Susceptible	include	exclude
ERS3796173	4227STDY7466169	32639_1#224	Malawi	2018	5_to_15	Male	0	Salmonella enterica Typhi	4.3.1.1	H58	-	MT1	Resistant	Sensitive	-	Resistant	-	-	Resistant	-	Sensitive	1	1	0	1	1	1	1	1	0	0	0	0	0	0	0	0	0	0	0	MDR_transposon	MDR	Susceptible	Susceptible	include	exclude
ERS3796806	4227STDY8085846	32708_1#145	Malawi	2018	5_to_15	Male	0	Salmonella enterica Typhi	4.3.1.1	H58	-	MT38	Resistant	Sensitive	-	Resistant	-	-	Resistant	-	Sensitive	1	1	0	1	1	1	1	1	0	0	0	0	0	0	0	0	0	0	0	MDR_transposon	MDR	Susceptible	Susceptible	include	exclude
ERS3796805	4227STDY8085845	32708_1#141	Malawi	2018	15_and_over	Male	0	Salmonella enterica Typhi	4.3.1.1	H58	-	MT4	Resistant	Sensitive	-	Resistant	-	-	Resistant	-	Sensitive	1	1	0	1	1	1	1	1	0	0	0	0	0	0	0	0	0	0	0	MDR_transposon	MDR	Susceptible	Susceptible	include	exclude
ERS3796108	4227STDY7466105	32639_1#84	Malawi	2018	5_to_15	Male	0	Salmonella enterica Typhi	4.3.1.1	H58	-	MT52	Resistant	Sensitive	-	Resistant	-	-	Resistant	-	Sensitive	1	1	0	1	1	1	1	1	0	0	0	0	0	0	0	0	0	0	0	MDR_transposon	MDR	Susceptible	Susceptible	include	exclude
ERS3796804	4227STDY8085844	32708_1#140	Malawi	2018	15_and_over	Female	0	Salmonella enterica Typhi	4.3.1.1	H58	-	MT18	Resistant	Sensitive	-	Resistant	-	-	Resistant	-	Sensitive	1	1	0	1	1	1	1	1	0	0	0	0	0	0	0	0	0	0	0	MDR_transposon	MDR	Susceptible	Susceptible	include	include
ERS3796803	4227STDY8085843	32708_1#136	Malawi	2018	under_5	Female	0	Salmonella enterica Typhi	4.3.1.1	H58	-	MT47	Resistant	Sensitive	-	Resistant	-	-	Resistant	-	Sensitive	1	1	0	1	1	1	1	1	0	0	0	0	0	0	0	0	0	0	0	MDR_transposon	MDR	Susceptible	Susceptible	include	include
ERS3796799	4227STDY8085840	32708_1#123	Malawi	2018	5_to_15	Female	1	Salmonella enterica Typhi	4.3.1.1	H58	-	MT11	Resistant	Sensitive	-	Resistant	-	-	Resistant	-	Sensitive	1	1	0	1	1	1	1	1	0	0	0	0	0	0	0	0	0	0	0	MDR_transposon	MDR	Susceptible	Susceptible	include	include
ERS3796798	4227STDY8085839	32708_1#119	Malawi	2018	5_to_15	Female	1	Salmonella enterica Typhi	4.3.1.1	H58	-	MT11	Resistant	Sensitive	-	Resistant	-	-	Resistant	-	Sensitive	1	1	0	1	1	1	1	1	0	0	0	0	0	0	0	0	0	0	0	MDR_transposon	MDR	Susceptible	Susceptible	include	include
ERS3796800	4227STDY8085838	32708_1#115	Malawi	2018	5_to_15	Female	0	Salmonella enterica Typhi	4.3.1.1	H58	-	MT35	Resistant	Sensitive	-	Resistant	-	-	Resistant	-	Sensitive	1	1	0	1	1	1	1	1	0	0	0	0	0	0	0	0	0	0	0	MDR_transposon	MDR	Susceptible	Susceptible	include	include
ERS3796802	4227STDY8085842	32708_1#131	Malawi	2018	5_to_15	Female	0	Salmonella enterica Typhi	2.4.1	non-H58	-	MT40	Sensitive	Sensitive	-	Sensitive	-	-	Sensitive	-	Sensitive	0	0	0	0	0	0	0	0	0	0	0	0	0	0	0	0	0	0	0	Susceptible	Susceptible	Susceptible	Susceptible	include	include
ERS3796801	4227STDY8085841	32708_1#127	Malawi	2018	5_to_15	Female	0	Salmonella enterica Typhi	4.3.1.1	H58	-	MT39	Resistant	Sensitive	-	Resistant	-	-	Resistant	-	Sensitive	1	1	0	1	1	1	1	1	0	0	0	0	0	0	0	0	0	0	0	MDR_transposon	MDR	Susceptible	Susceptible	include	include
ERS3796797	4227STDY8085837	32708_1#293	Malawi	2018	5_to_15	Male	0	Salmonella enterica Typhi	4.3.1.1	H58	-	MT11	Resistant	Sensitive	-	Resistant	-	-	Resistant	-	Sensitive	1	1	0	1	1	1	1	1	0	0	0	0	0	0	0	0	0	0	0	MDR_transposon	MDR	Susceptible	Susceptible	include	include
ERS3796796	4227STDY8085836	32708_1#110	Malawi	2018	under_5	Female	0	Salmonella enterica Typhi	4.3.1.1	H58	-	MT64	Resistant	Sensitive	-	Resistant	-	-	Resistant	-	Sensitive	1	1	0	1	1	1	1	1	0	0	0	0	0	0	0	0	0	0	0	MDR_transposon	MDR	Susceptible	Susceptible	include	include
ERS3796795	4227STDY8085835	32708_1#290	Malawi	2018	5_to_15	Male	0	Salmonella enterica Typhi	4.3.1.1	H58	-	MT7	Resistant	Sensitive	-	Resistant	-	-	Resistant	-	Sensitive	1	1	0	1	1	1	1	1	0	0	0	0	0	0	0	0	0	0	0	MDR_transposon	MDR	Susceptible	Susceptible	include	include
ERS3796794	4227STDY8085834	32708_1#106	Malawi	2018	5_to_15	Male	0	Salmonella enterica Typhi	4.3.1.1	H58	-	MT67	Resistant	Sensitive	-	Resistant	-	-	Resistant	-	Sensitive	1	1	0	1	1	1	1	1	0	0	0	0	0	0	0	0	0	0	0	MDR_transposon	MDR	Susceptible	Susceptible	include	include
ERS3796793	4227STDY8085833	32708_1#287	Malawi	2018	15_and_over	Female	0	Salmonella enterica Typhi	4.3.1.1	H58	-	MT31	Resistant	Sensitive	-	Resistant	-	-	Resistant	-	Sensitive	1	1	0	1	1	1	1	1	0	0	0	0	0	0	0	0	0	0	0	MDR_transposon	MDR	Susceptible	Susceptible	include	include
ERS3796791	4227STDY8085832	32708_1#102	Malawi	2018	5_to_15	Female	0	Salmonella enterica Typhi	4.3.1.1	H58	-	MT20	Resistant	Sensitive	-	Resistant	-	-	Resistant	-	Sensitive	1	1	0	1	1	1	1	1	0	0	0	0	0	0	0	0	0	0	0	MDR_transposon	MDR	Susceptible	Susceptible	include	include
ERS3796792	4227STDY8085830	32708_1#94	Malawi	2018	5_to_15	Male	0	Salmonella enterica Typhi	4.3.1.1	H58	-	MT31	Resistant	Sensitive	-	Resistant	-	-	Resistant	-	Sensitive	1	1	0	1	1	1	1	1	0	0	0	0	0	0	0	0	0	0	0	MDR_transposon	MDR	Susceptible	Susceptible	include	include
ERS3796789	4227STDY8085829	32708_1#90	Malawi	2018	15_and_over	Female	1	Salmonella enterica Typhi	2.4.1	non-H58	-	MT63	Sensitive	Sensitive	-	Sensitive	-	-	Sensitive	-	Sensitive	0	0	0	0	0	0	0	0	0	0	0	0	0	0	0	0	0	0	0	Susceptible	Susceptible	Susceptible	Susceptible	include	include
ERS3796788	4227STDY8085828	32708_1#86	Malawi	2018	5_to_15	Female	0	Salmonella enterica Typhi	4.3.1.1	H58	-	MT75	Resistant	Sensitive	-	Resistant	-	-	Resistant	-	Sensitive	1	1	0	1	1	1	1	1	0	0	0	0	0	0	0	0	0	0	0	MDR_transposon	MDR	Susceptible	Susceptible	include	include
ERS3796782	4227STDY8085822	32708_1#61	Malawi	2018	5_to_15	Male	0	Salmonella enterica Typhi	4.3.1.1	H58	-	MT27	Resistant	Sensitive	-	Resistant	-	-	Resistant	-	Sensitive	1	1	0	1	1	1	1	1	0	0	0	0	0	0	0	0	0	0	0	MDR_transposon	MDR	Susceptible	Susceptible	include	include
ERS3796784	4227STDY8085825	32708_1#73	Malawi	2018	5_to_15	Male	0	Salmonella enterica Typhi	4.3.1.1	H58	-	MT0	Resistant	Sensitive	-	Resistant	-	-	Resistant	-	Sensitive	1	1	0	1	1	1	1	1	0	0	0	0	0	0	0	0	0	0	0	MDR_transposon	MDR	Susceptible	Susceptible	include	include
ERS3796785	4227STDY8085824	32708_1#69	Malawi	2018	under_5	Male	0	Salmonella enterica Typhi	4.3.1.1	H58	-	MT18	Resistant	Sensitive	-	Resistant	-	-	Resistant	-	Sensitive	1	1	0	1	1	1	1	1	0	0	0	0	0	0	0	0	0	0	0	MDR_transposon	MDR	Susceptible	Susceptible	include	include
ERS3796783	4227STDY8085823	32708_1#65	Malawi	2018	under_5	Male	0	Salmonella enterica Typhi	4.3.1.1	H58	-	MT18	Resistant	Sensitive	-	Resistant	-	-	Resistant	-	Sensitive	1	1	0	1	1	1	1	1	0	0	0	0	0	0	0	0	0	0	0	MDR_transposon	MDR	Susceptible	Susceptible	include	include
ERS3796781	4227STDY8085821	32708_1#57	Malawi	2018	15_and_over	Female	0	Salmonella enterica Typhi	4.3.1.1	H58	-	MT32	Resistant	Sensitive	-	Resistant	-	-	Resistant	-	Sensitive	1	1	0	1	1	1	1	1	0	0	0	0	0	0	0	0	0	0	0	MDR_transposon	MDR	Susceptible	Susceptible	include	include
ERS3796780	4227STDY8085820	32708_1#285	Malawi	2018	15_and_over	Male	0	Salmonella enterica Typhi	4.3.1.1	H58	-	MT26	Resistant	Sensitive	-	Resistant	-	-	Resistant	-	Sensitive	1	1	0	1	1	1	1	1	0	0	0	0	0	0	0	0	0	0	0	MDR_transposon	MDR	Susceptible	Susceptible	include	include
ERS3796778	4227STDY8085818	32708_1#281	Malawi	2017	under_5	Male	1	Salmonella enterica Typhi	4.3.1.1	H58	-	MT60	Resistant	Sensitive	-	Resistant	-	-	Resistant	-	Sensitive	1	1	0	1	1	1	1	1	0	0	0	0	0	0	0	0	0	0	0	MDR_transposon	MDR	Susceptible	Susceptible	include	include
ERS3796774	4227STDY8085814	32708_1#272	Malawi	2017	15_and_over	Female	0	Salmonella enterica Typhi	4.3.1.1	H58	-	MT37	Resistant	Sensitive	-	Resistant	-	-	Resistant	-	Sensitive	1	1	0	1	1	1	1	1	0	0	0	0	0	0	0	0	0	0	0	MDR_transposon	MDR	Susceptible	Susceptible	include	include
ERS3796773	4227STDY8085813	32708_1#271	Malawi	2017	5_to_15	Female	1	Salmonella enterica Typhi	4.3.1.1	H58	-	MT30	Resistant	Sensitive	-	Resistant	-	-	Resistant	-	Sensitive	1	1	0	1	1	1	1	1	0	0	0	0	0	0	0	0	0	0	0	MDR_transposon	MDR	Susceptible	Susceptible	include	include
ERS3796776	4227STDY8085817	32708_1#56	Malawi	2017	5_to_15	Female	0	Salmonella enterica Typhi	4.3.1.1	H58	-	MT26	Resistant	Sensitive	-	Resistant	-	-	Resistant	-	Sensitive	1	1	0	1	1	1	1	1	0	0	0	0	0	0	0	0	0	0	0	MDR_transposon	MDR	Susceptible	Susceptible	include	include
ERS3796777	4227STDY8085816	32708_1#278	Malawi	2017	5_to_15	Female	0	Salmonella enterica Typhi	4.3.1.1	H58	-	MT1	Resistant	Sensitive	-	Resistant	-	-	Resistant	-	Sensitive	1	1	0	1	1	1	1	1	0	0	0	0	0	0	0	0	0	0	0	MDR_transposon	MDR	Susceptible	Susceptible	include	include
ERS3796775	4227STDY8085815	32708_1#275	Malawi	2017	5_to_15	Female	0	Salmonella enterica Typhi	4.3.1.1	H58	-	MT43	Resistant	Sensitive	-	Resistant	-	-	Resistant	-	Sensitive	1	1	0	1	1	1	1	1	0	0	0	0	0	0	0	0	0	0	0	MDR_transposon	MDR	Susceptible	Susceptible	include	include
ERS3796771	4227STDY8085812	32708_1#268	Malawi	2017	15_and_over	Male	1	Salmonella enterica Typhi	4.3.1.1	H58	-	MT82	Resistant	Sensitive	-	Resistant	-	-	Resistant	-	Sensitive	1	1	0	1	1	1	1	1	0	0	0	0	0	0	0	0	0	0	0	MDR_transposon	MDR	Susceptible	Susceptible	include	include
ERS3796770	4227STDY8085811	32708_1#265	Malawi	2017	under_5	Male	0	Salmonella enterica Typhi	4.3.1.1	H58	-	MT1	Resistant	Sensitive	-	Resistant	-	-	Resistant	-	Sensitive	1	1	0	1	1	1	1	1	0	0	0	0	0	0	0	0	0	0	0	MDR_transposon	MDR	Susceptible	Susceptible	include	include
ERS3796769	4227STDY8085810	32708_1#52	Malawi	2017	5_to_15	Male	0	Salmonella enterica Typhi	4.3.1.1	H58	-	MT1	Resistant	Sensitive	-	Resistant	-	-	Resistant	-	Sensitive	1	1	0	1	1	1	1	1	0	0	0	0	0	0	0	0	0	0	0	MDR_transposon	MDR	Susceptible	Susceptible	include	include
ERS3796154	4227STDY7466151	32639_1#189	Malawi	2017	5_to_15	Female	0	Salmonella enterica Typhi	4.3.1.1	H58	-	MT1	Resistant	Sensitive	-	Resistant	-	-	Resistant	-	Sensitive	1	1	0	1	1	1	1	1	0	0	0	0	0	0	0	0	0	0	0	MDR_transposon	MDR	Susceptible	Susceptible	include	include
ERS3796165	4227STDY7466162	32639_1#205	Malawi	2017	5_to_15	Male	0	Salmonella enterica Typhi	4.3.1.1	H58	-	MT71	Resistant	Sensitive	-	Resistant	-	-	Resistant	-	Sensitive	1	1	0	1	1	1	1	1	0	0	0	0	0	0	0	0	0	0	0	MDR_transposon	MDR	Susceptible	Susceptible	include	include
ERS3796768	4227STDY8085808	32708_1#259	Malawi	2017	under_5	Male	0	Salmonella enterica Typhi	4.3.1.1	H58	-	MT58	Resistant	Sensitive	-	Resistant	-	-	Resistant	-	Sensitive	1	1	0	1	1	1	1	1	0	0	0	0	0	0	0	0	0	0	0	MDR_transposon	MDR	Susceptible	Susceptible	include	include
ERS3796772	4227STDY8085809	32708_1#262	Malawi	2017	5_to_15	Female	0	Salmonella enterica Typhi	4.3.1.1	H58	-	MT1	Resistant	Sensitive	-	Resistant	-	-	Resistant	-	Sensitive	1	1	0	1	1	1	1	1	0	0	0	0	0	0	0	0	0	0	0	MDR_transposon	MDR	Susceptible	Susceptible	include	include
ERS3796178	4227STDY7466175	32639_1#232	Malawi	2017	under_5	Female	0	Salmonella enterica Typhi	4.3.1.1	H58	-	MT17	NA	NA	-	NA	-	-	NA	-	NA	1	1	0	1	1	1	1	1	0	0	0	0	0	0	0	0	0	0	0	MDR_transposon	MDR	Susceptible	Susceptible	include	include
ERS3796760	4227STDY8085801	32708_1#43	Malawi	2017	5_to_15	Female	0	Salmonella enterica Typhi	4.3.1.1	H58	-	MT7	Resistant	Sensitive	-	Resistant	-	-	Resistant	-	Sensitive	1	1	0	1	1	1	1	1	0	0	0	0	0	0	0	0	0	0	0	MDR_transposon	MDR	Susceptible	Susceptible	include	include
ERS3796761	4227STDY8085800	32708_1#247	Malawi	2017	5_to_15	Female	0	Salmonella enterica Typhi	4.3.1.1	H58	-	MT53	Resistant	Sensitive	-	Resistant	-	-	Resistant	-	Sensitive	1	1	0	1	1	1	1	1	0	0	0	0	0	0	0	0	0	0	0	MDR_transposon	MDR	Susceptible	Susceptible	include	include
ERS3796766	4227STDY8085806	32708_1#256	Malawi	2017	5_to_15	Male	1	Salmonella enterica Typhi	4.3.1.1	H58	-	MT7	Resistant	Sensitive	-	Resistant	-	-	Resistant	-	Sensitive	1	1	0	1	1	1	1	1	0	0	0	0	0	0	0	0	0	0	0	MDR_transposon	MDR	Susceptible	Susceptible	include	include
ERS3796147	4227STDY7466143	32639_1#176	Malawi	2017	5_to_15	Female	1	Salmonella enterica Typhi	4.3.1.1	H58	-	MT77	Resistant	Sensitive	-	Resistant	-	-	Resistant	-	Sensitive	1	1	0	1	1	1	1	1	0	0	0	0	0	0	0	0	0	0	0	MDR_transposon	MDR	Susceptible	Susceptible	include	include
ERS3796762	4227STDY8085802	32708_1#252	Malawi	2017	5_to_15	Female	0	Salmonella enterica Typhi	4.3.1.1	H58	-	MT7	Resistant	Sensitive	-	Resistant	-	-	Resistant	-	Sensitive	1	1	0	1	1	1	1	1	0	0	0	0	0	0	0	0	0	0	0	MDR_transposon	MDR	Susceptible	Susceptible	include	include
ERS3796759	4227STDY8085799	32708_1#39	Malawi	2017	under_5	Female	0	Salmonella enterica Typhi	4.3.1.1	H58	-	MT34	Resistant	Sensitive	-	Resistant	-	-	Resistant	-	Sensitive	1	1	0	1	1	1	1	1	0	0	0	0	0	0	0	0	0	0	0	MDR_transposon	MDR	Susceptible	Susceptible	include	include
ERS3796758	4227STDY8085798	32708_1#243	Malawi	2017	5_to_15	Female	0	Salmonella enterica Typhi	4.3.1.1	H58	-	MT13	Resistant	Sensitive	-	Resistant	-	-	Resistant	-	Sensitive	1	1	0	1	1	1	1	1	0	0	0	0	0	0	0	0	0	0	0	MDR_transposon	MDR	Susceptible	Susceptible	include	include
ERS3796754	4227STDY8085797	32708_1#239	Malawi	2017	under_5	Female	0	Salmonella enterica Typhi	4.3.1.1	H58	-	MT7	Resistant	Sensitive	-	Resistant	-	-	Resistant	-	Sensitive	1	1	0	1	1	1	1	1	0	0	0	0	0	0	0	0	0	0	0	MDR_transposon	MDR	Susceptible	Susceptible	include	include
ERS3796163	4227STDY7466159	32639_1#197	Malawi	2017	5_to_15	Female	0	Salmonella enterica Typhi	4.3.1.1	H58	-	MT46	Resistant	Sensitive	-	Resistant	-	-	Resistant	-	Sensitive	1	1	0	1	1	1	1	1	0	0	0	0	0	0	0	0	0	0	0	MDR_transposon	MDR	Susceptible	Susceptible	include	include
ERS3796755	4227STDY8085796	32708_1#235	Malawi	2017	under_5	Female	1	Salmonella enterica Typhi	4.3.1.1	H58	-	MT55	Resistant	Sensitive	-	Resistant	-	-	Resistant	-	Sensitive	1	1	0	1	1	1	1	1	0	0	0	0	0	0	0	0	0	0	0	MDR_transposon	MDR	Susceptible	Susceptible	include	include
ERS3796756	4227STDY8085795	32708_1#231	Malawi	2017	5_to_15	Male	1	Salmonella enterica Typhi	4.3.1.1	H58	-	MT72	Resistant	Sensitive	-	Resistant	-	-	Resistant	-	Sensitive	1	1	0	1	1	1	1	1	0	0	0	0	0	0	0	0	0	0	0	MDR_transposon	MDR	Susceptible	Susceptible	include	include
ERS3796757	4227STDY8085794	32708_1#227	Malawi	2017	under_5	Female	0	Salmonella enterica Typhi	4.3.1.1	H58	-	MT56	Resistant	Sensitive	-	Resistant	-	-	Resistant	-	Sensitive	1	1	0	1	1	1	1	1	0	0	0	0	0	0	0	0	0	0	0	MDR_transposon	MDR	Susceptible	Susceptible	include	include
ERS3796126	4227STDY7466122	32639_1#125	Malawi	2017	15_and_over	Female	0	Salmonella enterica Typhi	4.3.1.1	H58	-	MT21	Resistant	Sensitive	-	Resistant	-	-	Resistant	-	Sensitive	1	1	0	1	1	1	1	1	0	0	0	0	0	0	0	0	0	0	0	MDR_transposon	MDR	Susceptible	Susceptible	include	include
ERS3796837	4227STDY8085886	32708_1#14	Malawi	2017	15_and_over	Female	0	Salmonella enterica Typhi	4.3.1.1	H58	-	MT6	Resistant	Sensitive	-	Resistant	-	-	Resistant	-	Sensitive	1	1	0	1	1	1	1	1	0	0	0	0	0	0	0	0	0	0	0	MDR_transposon	MDR	Susceptible	Susceptible	include	include
ERS3796863	4227STDY8085914	32708_1#35	Malawi	2017	15_and_over	Male	0	Salmonella enterica Typhi	4.3.1.1	H58	-	MT6	Sensitive	Sensitive	-	Sensitive	-	-	Sensitive	-	Sensitive	1	1	0	1	1	1	1	1	0	0	0	0	0	0	0	0	0	0	0	MDR_transposon	MDR	Susceptible	Susceptible	include	include
ERS3796155	4227STDY7466150	32640_3#287	Malawi	2017	5_to_15	Male	0	Salmonella enterica Typhi	4.3.1.1	H58	-	MT13	Resistant	Sensitive	-	Resistant	-	-	Resistant	-	Sensitive	1	1	0	1	1	1	1	1	0	0	0	0	0	0	0	0	0	0	0	MDR_transposon	MDR	Susceptible	Susceptible	include	include
ERS3796105	4227STDY7466102	32640_3#220	Malawi	2017	under_5	Male	0	Salmonella enterica Typhi	4.3.1.1	H58	-	MT13	Resistant	Sensitive	-	Resistant	-	-	Resistant	-	Sensitive	1	1	0	1	1	1	1	1	0	0	0	0	0	0	0	0	0	0	0	MDR_transposon	MDR	Susceptible	Susceptible	include	include
ERS3796125	4227STDY7466120	32639_1#120	Malawi	2016	15_and_over	Female	0	Salmonella enterica Typhi	4.3.1.1	H58	-	MT17	Resistant	Sensitive	-	Resistant	-	-	Resistant	-	Sensitive	1	1	0	1	1	1	1	1	0	0	0	0	0	0	0	0	0	0	0	MDR_transposon	MDR	Susceptible	Susceptible	include	include
ERS3796112	4227STDY7466108	32639_1#89	Malawi	2016	5_to_15	Female	0	Salmonella enterica Typhi	4.3.1.1	H58	-	MT33	Resistant	Sensitive	-	Resistant	-	-	Resistant	-	Sensitive	1	1	0	1	1	1	1	1	0	0	0	0	0	0	0	0	0	0	0	MDR_transposon	MDR	Susceptible	Susceptible	include	include
ERS3796130	4227STDY7466125	32640_3#245	Malawi	2016	5_to_15	Female	0	Salmonella enterica Typhi	4.3.1.1	H58	-	MT0	Resistant	Sensitive	-	Resistant	-	-	Resistant	-	Sensitive	1	1	0	1	1	1	1	1	0	0	0	0	0	0	0	0	0	0	0	MDR_transposon	MDR	Susceptible	Susceptible	include	include
ERS3796104	4227STDY7466101	32640_3#215	Malawi	2016	15_and_over	Female	0	Salmonella enterica Typhi	4.3.1.1	H58	-	MT8	Resistant	Sensitive	-	Resistant	-	-	Resistant	-	Sensitive	1	1	0	1	1	1	1	1	0	0	0	0	0	0	0	0	0	0	0	MDR_transposon	MDR	Susceptible	Susceptible	include	include
ERS3796153	4227STDY7466149	32639_1#188	Malawi	2016	15_and_over	Male	0	Salmonella enterica Typhi	4.3.1.1	H58	-	MT74	Resistant	Sensitive	-	Resistant	-	-	Resistant	-	Sensitive	1	1	0	1	1	1	1	1	0	0	0	0	0	0	0	0	0	0	0	MDR_transposon	MDR	Susceptible	Susceptible	include	include
ERS3796122	4227STDY7466117	32639_1#105	Malawi	2016	5_to_15	Male	0	Salmonella enterica Typhi	4.3.1.1	H58	-	MT56	Resistant	Sensitive	-	Resistant	-	-	Resistant	-	Sensitive	1	1	0	1	1	1	1	1	0	0	0	0	0	0	0	0	0	0	0	MDR_transposon	MDR	Susceptible	Susceptible	include	include
ERS3796191	4227STDY7466187	32640_3#342	Malawi	2016	5_to_15	Female	0	Salmonella enterica Typhi	4.3.1.1	H58	-	MT50	Resistant	Sensitive	-	Resistant	-	-	Resistant	-	Sensitive	1	1	0	1	1	1	1	1	0	0	0	0	0	0	0	0	0	0	0	MDR_transposon	MDR	Susceptible	Susceptible	include	include
ERS3796151	4227STDY7466147	32640_3#279	Malawi	2016	5_to_15	Male	0	Salmonella enterica Typhi	4.3.1.1	H58	-	MT15	Resistant	Sensitive	-	Resistant	-	-	Resistant	-	Sensitive	1	1	0	1	1	1	1	1	0	0	0	0	0	0	0	0	0	0	0	MDR_transposon	MDR	Susceptible	Susceptible	include	include
ERS3796819	4227STDY8085861	32708_1#308	Malawi	2016	5_to_15	Male	0	Salmonella enterica Typhi	4.3.1.1	H58	-	MT2	Resistant	Sensitive	-	Resistant	-	-	Resistant	-	Sensitive	1	1	0	1	1	1	1	1	0	0	0	0	0	0	0	0	0	0	0	MDR_transposon	MDR	Susceptible	Susceptible	include	include
ERS3796135	4227STDY7466131	32640_3#258	Malawi	2016	5_to_15	Male	0	Salmonella enterica Typhi	4.3.1.1	H58	-	MT8	Resistant	Sensitive	-	Resistant	-	-	Resistant	-	Sensitive	1	1	0	1	1	1	1	1	0	0	0	0	0	0	0	0	0	0	0	MDR_transposon	MDR	Susceptible	Susceptible	include	include
ERS3796119	4227STDY7466115	32639_1#104	Malawi	2016	5_to_15	Male	0	Salmonella enterica Typhi	4.3.1.1	H58	-	MT56	Resistant	Sensitive	-	Resistant	-	-	Resistant	-	Sensitive	1	1	0	1	1	1	1	1	0	0	0	0	0	0	0	0	0	0	0	MDR_transposon	MDR	Susceptible	Susceptible	include	include
ERS3796190	4227STDY7466186	32639_1#260	Malawi	2016	under_5	Male	0	Salmonella enterica Typhi	4.3.1.1	H58	-	MT70	Resistant	Sensitive	-	Resistant	-	-	Resistant	-	Sensitive	1	1	0	1	1	1	1	1	0	0	0	0	0	0	0	0	0	0	0	MDR_transposon	MDR	Susceptible	Susceptible	include	include
ERS3796188	4227STDY7466185	32639_1#253	Malawi	2016	under_5	Male	0	Salmonella enterica Typhi	4.3.1.1	H58	-	MT56	Resistant	Sensitive	-	Resistant	-	-	Resistant	-	Sensitive	1	1	0	1	1	1	1	1	0	0	0	0	0	0	0	0	0	0	0	MDR_transposon	MDR	Susceptible	Susceptible	include	include
ERS3796159	4227STDY7466153	32640_3#295	Malawi	2016	5_to_15	Female	0	Salmonella enterica Typhi	4.3.1.1	H58	-	MT54	Resistant	Sensitive	-	Resistant	-	-	Resistant	-	Sensitive	1	1	0	1	1	1	1	1	0	0	0	0	0	0	0	0	0	0	0	MDR_transposon	MDR	Susceptible	Susceptible	include	include
ERS3796189	4227STDY7466184	32639_1#252	Malawi	2016	5_to_15	Female	0	Salmonella enterica Typhi	4.3.1.1	H58	-	MT13	Resistant	Sensitive	-	Resistant	-	-	Resistant	-	Sensitive	1	1	0	1	1	1	1	1	0	0	0	0	0	0	0	0	0	0	0	MDR_transposon	MDR	Susceptible	Susceptible	include	include
ERS3796170	4227STDY7466168	32639_1#217	Malawi	2016	15_and_over	Male	0	Salmonella enterica Typhi	4.3.1.1	H58	-	MT2	Resistant	Sensitive	-	Resistant	-	-	Resistant	-	Sensitive	1	1	0	1	1	1	1	1	0	0	0	0	0	0	0	0	0	0	0	MDR_transposon	MDR	Susceptible	Susceptible	include	include
ERS3796156	4227STDY7466152	32640_3#292	Malawi	2016	5_to_15	Female	0	Salmonella enterica Typhi	4.3.1.1	H58	-	MT81	Resistant	Sensitive	-	Resistant	-	-	Resistant	-	Sensitive	1	1	0	1	1	1	1	1	0	0	0	0	0	0	0	0	0	0	0	MDR_transposon	MDR	Susceptible	Susceptible	include	include
ERS3796115	4227STDY7466112	32640_3#229	Malawi	2016	5_to_15	Male	1	Salmonella enterica Typhi	4.3.1.1	H58	-	MT10	Resistant	Sensitive	-	Resistant	-	-	Resistant	-	Sensitive	1	1	0	1	1	1	1	1	0	0	0	0	0	0	0	0	0	0	0	MDR_transposon	MDR	Susceptible	Susceptible	include	include
ERS3796150	4227STDY7466146	32639_1#184	Malawi	2016	15_and_over	Female	1	Salmonella enterica Typhi	4.3.1.1	H58	-	MT69	Resistant	Sensitive	-	Resistant	-	-	Resistant	-	Sensitive	1	1	0	1	1	1	1	1	0	0	0	0	0	0	0	0	0	0	0	MDR_transposon	MDR	Susceptible	Susceptible	include	include
ERS3796101	4227STDY7466096	32640_3#203	Malawi	2016	under_5	Female	0	Salmonella enterica Typhi	4.3.1.1	H58	-	MT59	Resistant	Sensitive	-	Resistant	-	-	Resistant	-	Sensitive	1	1	0	1	1	1	1	1	0	0	0	0	0	0	0	0	0	0	0	MDR_transposon	MDR	Susceptible	Susceptible	include	include
ERS3796171	4227STDY7466167	32639_1#216	Malawi	2016	15_and_over	Female	1	Salmonella enterica Typhi	4.3.1.1	H58	-	MT13	Resistant	Sensitive	-	Resistant	-	-	Resistant	-	Sensitive	1	1	0	1	1	1	1	1	0	0	0	0	0	0	0	0	0	0	0	MDR_transposon	MDR	Susceptible	Susceptible	include	include
ERS3796100	4227STDY7466097	32639_1#69	Malawi	2016	15_and_over	-	0	Salmonella enterica Typhi	4.3.1.1	H58	-	MT8	NA	NA	-	NA	-	-	NA	-	NA	1	1	0	1	1	1	1	1	0	0	0	0	0	0	0	0	0	0	0	MDR_transposon	MDR	Susceptible	Susceptible	include	include
ERS3796174	4227STDY7466171	32639_1#225	Malawi	2019	5_to_15	Female	0	Salmonella enterica Typhi	4.3.1.1	H58	-	NA	Resistant	Sensitive	-	Resistant	-	-	Resistant	-	Sensitive	1	1	0	1	1	1	1	1	0	0	0	0	0	0	0	0	0	0	0	MDR_transposon	MDR	Susceptible	Susceptible	exclude	exclude
ERS3796132	4227STDY7466128	32639_1#141	Malawi	2019	5_to_15	-	0	Salmonella enterica Typhi	4.3.1.1	H58	-	NA	NA	NA	-	NA	-	-	NA	-	NA	1	1	0	1	1	1	1	1	0	0	0	0	0	0	0	0	0	0	0	MDR_transposon	MDR	Susceptible	Susceptible	exclude	exclude
ERS3796160	4227STDY7466157	32640_3#301	Malawi	2019	15_and_over	-	0	Salmonella enterica Typhi	4.3.1.1	H58	-	NA	NA	NA	-	NA	-	-	NA	-	NA	1	1	0	1	1	1	1	1	0	0	0	0	0	0	0	0	0	0	0	MDR_transposon	MDR	Susceptible	Susceptible	exclude	exclude
ERS3796607	4227STDY7466701	32708_1#76	Nepal	2017	5_to_15	Female	1	Salmonella enterica Typhi	3.3.2	non-H58	-	NT44	Not Tested	Not Tested	-	Sensitive	-	Sensitive	Sensitive	Sensitive	Intermediate	0	0	0	0	0	0	0	0	0	0	0	0	0	0	0	0	0	0	0	Susceptible	Susceptible	Susceptible	Susceptible	include	include
ERS3796710	4227STDY7466802	32639_1#60	Nepal	2018	15_and_over	Female	1	Salmonella enterica Typhi	3.3.2	non-H58	-	NT19	Sensitive	Not Tested	-	Not Tested	-	Sensitive	Sensitive	Sensitive	Sensitive	0	0	0	0	0	0	0	0	0	0	0	0	0	0	0	0	0	0	0	Susceptible	Susceptible	Susceptible	Susceptible	include	include
ERS3796715	4227STDY7466808	32708_1#71	Nepal	2018	15_and_over	Female	1	Salmonella enterica Typhi	4.3.1.2	H58	-	NT7	Sensitive	Not Tested	-	Not Tested	-	Sensitive	Sensitive	Sensitive	Sensitive	0	0	0	0	0	0	0	0	0	0	0	0	0	0	0	0	0	0	0	Susceptible	Susceptible	Susceptible	Susceptible	include	include
ERS3796557	4227STDY7466678	32639_1#12	Nepal	2016	15_and_over	Male	0	Salmonella enterica Paratyphi A	-	non-H58	2.3.3	NA	Not Tested	Not Tested	-	Sensitive	-	Sensitive	Sensitive	Sensitive	Intermediate	0	0	0	0	0	0	0	0	0	0	0	0	0	0	0	0	0	0	0	Susceptible	Susceptible	Susceptible	Susceptible	exclude	exclude
ERS3796553	4227STDY7466672	32708_1#328	Nepal	2016	15_and_over	Male	0	Salmonella enterica Paratyphi A	-	non-H58	2.3.3	NA	Not Tested	Not Tested	-	Sensitive	-	Sensitive	-	Sensitive	Intermediate	0	0	0	0	0	0	0	0	0	0	0	0	0	0	0	0	0	0	0	Susceptible	Susceptible	Susceptible	Susceptible	exclude	exclude
ERS3796561	4227STDY7466683	32708_1#5	Nepal	2016	5_to_15	Female	0	Salmonella enterica Typhi	4.3.1.1	H58	-	NA	Not Tested	Not Tested	-	Sensitive	-	Sensitive	Sensitive	Sensitive	Sensitive	0	0	0	0	0	0	0	0	0	0	0	0	0	0	0	0	0	0	0	Susceptible	Susceptible	Susceptible	Susceptible	exclude	exclude
ERS3796571	4227STDY7466692	32708_1#42	Nepal	2017	5_to_15	Female	0	Salmonella enterica Typhi	4.3.1.1	H58	-	NT16	Not Tested	Not Tested	-	Sensitive	-	Sensitive	Sensitive	Sensitive	Sensitive	0	0	0	1	1	0	1	1	0	0	0	0	0	0	0	0	0	0	0	Susceptible	AMR	Susceptible	Susceptible	include	include
ERS3796552	4227STDY7466675	32708_1#337	Nepal	2016	15_and_over	Male	0	Salmonella enterica Typhi	3.3.2	non-H58	-	NA	Not Tested	Not Tested	-	Sensitive	-	Sensitive	Sensitive	Sensitive	Sensitive	0	0	0	0	0	0	0	0	0	0	0	0	0	0	0	0	0	0	0	Susceptible	Susceptible	Susceptible	Susceptible	exclude	exclude
ERS3796565	4227STDY7466686	32708_1#17	Nepal	2016	15_and_over	Male	0	Salmonella enterica Typhi	3.3.2	non-H58	-	NA	Not Tested	Not Tested	-	Sensitive	-	Sensitive	Sensitive	Sensitive	Intermediate	0	0	0	0	0	0	0	0	0	0	0	0	0	0	0	0	0	0	0	Susceptible	Susceptible	Susceptible	Susceptible	exclude	exclude
ERS3796566	4227STDY7466688	32708_1#25	Nepal	2016	5_to_15	Male	0	Salmonella enterica Typhi	3.3.2	non-H58	-	NA	Not Tested	Not Tested	-	Sensitive	-	Sensitive	Sensitive	Sensitive	Not Tested	0	0	0	0	0	0	0	0	0	0	0	0	0	0	0	0	0	0	0	Susceptible	Susceptible	Susceptible	Susceptible	exclude	exclude
ERS3796567	4227STDY7466689	32708_1#30	Nepal	2016	5_to_15	Male	0	Salmonella enterica Typhi	3.3.2	non-H58	-	NA	Not Tested	Not Tested	-	Sensitive	-	Sensitive	Sensitive	Sensitive	Sensitive	0	0	0	0	0	0	0	0	0	0	0	0	0	0	0	0	0	0	0	Susceptible	Susceptible	Susceptible	Susceptible	exclude	exclude
ERS3796570	4227STDY7466694	32639_1#13	Nepal	2017	15_and_over	Male	0	Salmonella enterica Typhi	3.3.2	non-H58	-	NT18	Not Tested	Not Tested	-	Sensitive	-	Sensitive	Sensitive	Sensitive	Sensitive	0	0	0	0	0	0	0	0	0	0	0	0	0	0	0	0	0	0	0	Susceptible	Susceptible	Susceptible	Susceptible	include	include
ERS3796644	4227STDY7466737	32708_1#202	Nepal	2017	15_and_over	Male	0	Salmonella enterica Typhi	3.3.2	non-H58	-	NT45	Sensitive	Sensitive	-	Sensitive	-	Sensitive	Sensitive	Sensitive	Intermediate	0	0	0	0	0	0	0	0	0	0	0	0	0	0	0	0	0	0	0	Susceptible	Susceptible	Susceptible	Susceptible	include	include
ERS3796663	4227STDY7466756	32708_1#266	Nepal	2017	under_5	Female	0	Salmonella enterica Typhi	3.3.2	non-H58	-	NT62	Not Tested	Not Tested	-	Sensitive	-	Sensitive	Sensitive	Sensitive	Sensitive	0	0	0	0	0	0	0	0	0	0	0	0	0	0	0	0	0	0	0	Susceptible	Susceptible	Susceptible	Susceptible	include	include
ERS3796687	4227STDY7466780	32708_1#326	Nepal	2018	5_to_15	Male	0	Salmonella enterica Typhi	3.3.2	non-H58	-	NT61	Sensitive	Sensitive	-	Not Tested	-	Sensitive	Sensitive	Sensitive	Sensitive	0	0	0	0	0	0	0	0	0	0	0	0	0	0	0	0	0	0	0	Susceptible	Susceptible	Susceptible	Susceptible	include	include
ERS3796730	4227STDY7466823	32708_1#129	Nepal	2018	15_and_over	Female	0	Salmonella enterica Typhi	3.3.2	non-H58	-	NT60	Sensitive	Sensitive	-	Not Tested	-	Sensitive	Sensitive	Sensitive	Sensitive	0	0	0	0	0	0	0	0	0	0	0	0	0	0	0	0	0	0	0	Susceptible	Susceptible	Susceptible	Susceptible	include	include
ERS3796692	4227STDY7466784	32708_1#339	Nepal	2018	5_to_15	Male	0	Salmonella enterica Typhi	3.3.2	non-H58	-	NT28	Not Tested	Sensitive	-	Sensitive	-	Resistant	Sensitive	Resistant	Resistant	0	0	0	0	0	0	0	0	0	0	0	0	0	0	0	0	0	0	0	Susceptible	Susceptible	Susceptible	Susceptible	include	include
ERS3796639	4227STDY7466732	32708_1#181	Nepal	2017	15_and_over	Male	0	Salmonella enterica Typhi	3.3.2	non-H58	-	NT22	Not Tested	Sensitive	-	Not Tested	-	Not Tested	Sensitive	Not Tested	Sensitive	0	0	0	0	0	0	0	0	0	0	0	0	0	0	0	0	0	0	0	Susceptible	Susceptible	Susceptible	Susceptible	include	include
ERS3796628	4227STDY7466720	32639_1#32	Nepal	2017	5_to_15	Male	0	Salmonella enterica Typhi	3.3.2	non-H58	-	NT22	Sensitive	Not Tested	-	Not Tested	-	Not Tested	Sensitive	Sensitive	Intermediate	0	0	0	0	0	0	0	0	0	0	0	0	0	0	0	0	0	0	0	Susceptible	Susceptible	Susceptible	Susceptible	include	include
ERS3796621	4227STDY7466713	32708_1#122	Nepal	2017	15_and_over	Male	0	Salmonella enterica Typhi	3.2.2	non-H58	-	NT40	Sensitive	Sensitive	-	Not Tested	-	Sensitive	Sensitive	Sensitive	Intermediate	0	0	0	0	0	0	0	0	0	0	0	0	0	0	0	0	0	0	0	Susceptible	Susceptible	Susceptible	Susceptible	include	include
ERS3796693	4227STDY7466786	32708_1#345	Nepal	2018	5_to_15	Male	0	Salmonella enterica Typhi	3.2.2	non-H58	-	NT52	NA	NA	-	NA	-	NA	NA	NA	NA	0	0	0	0	0	0	0	0	0	0	0	0	0	0	0	0	0	0	0	Susceptible	Susceptible	Susceptible	Susceptible	include	include
ERS3796210	4227STDY7466303	32639_1#309	Bangladesh	2017	under_5	Female	0	Salmonella enterica Typhi	2.2.1	non-H58	-	BT47	Sensitive	Sensitive	Sensitive	Sensitive	Sensitive	Sensitive	Sensitive	Sensitive	Sensitive	0	0	0	0	0	0	0	0	0	0	0	0	0	0	0	0	0	0	0	Susceptible	Susceptible	Susceptible	Susceptible	include	include
ERS3796563	4227STDY7466685	32708_1#13	Nepal	2016	15_and_over	Female	0	Salmonella enterica Typhi	2.4	non-H58	-	NA	Not Tested	Not Tested	-	Sensitive	-	Sensitive	Sensitive	Sensitive	Intermediate	0	0	0	0	0	0	0	0	0	0	0	0	0	0	0	0	0	0	0	Susceptible	Susceptible	Susceptible	Susceptible	exclude	exclude
ERS3796627	4227STDY7466721	32708_1#139	Nepal	2017	15_and_over	Female	0	Salmonella enterica Typhi	2.2	non-H58	-	NT15	Sensitive	Not Tested	-	Sensitive	-	Sensitive	Sensitive	Sensitive	Intermediate	0	0	0	0	0	0	0	0	0	0	0	0	0	0	0	0	0	0	0	Susceptible	Susceptible	Susceptible	Susceptible	include	include
ERS3796127	4227STDY7466124	32640_3#241	Malawi	2019	5_to_15	Female	0	Salmonella enterica Typhi	4.3.1.1	H58	-	MT3	Resistant	Sensitive	-	Resistant	-	-	Resistant	-	Sensitive	1	1	0	1	1	1	1	1	0	0	0	0	0	0	0	0	0	0	0	MDR_transposon	MDR	Susceptible	Susceptible	include	exclude
ERS3796807	4227STDY8085848	32708_1#149	Malawi	2019	5_to_15	Female	0	Salmonella enterica Typhi	4.3.1.1	H58	-	MT3	Resistant	Sensitive	-	Resistant	-	-	Resistant	-	Sensitive	1	1	0	1	1	1	1	1	0	0	0	0	0	0	0	0	0	0	0	MDR_transposon	MDR	Susceptible	Susceptible	include	exclude
ERS3796828	4227STDY8085876	32708_1#341	Malawi	2019	5_to_15	Male	0	Salmonella enterica Typhi	4.3.1.1	H58	-	MT36	-	Sensitive	-	Resistant	-	-	Resistant	-	Sensitive	1	1	0	1	1	1	1	1	0	0	0	0	0	0	0	0	0	0	0	MDR_transposon	MDR	Susceptible	Susceptible	include	exclude
ERS3796177	4227STDY7466173	32640_3#330	Malawi	2019	5_to_15	Male	0	Salmonella enterica Typhi	4.3.1.1	H58	-	MT5	-	Sensitive	-	Resistant	-	-	Resistant	-	Sensitive	1	1	0	1	1	1	1	1	0	0	0	0	0	0	0	0	0	0	0	MDR_transposon	MDR	Susceptible	Susceptible	include	exclude
ERS3796106	4227STDY7466100	32640_3#211	Malawi	2019	5_to_15	Male	0	Salmonella enterica Typhi	4.3.1.1	H58	-	MT5	-	Sensitive	-	Resistant	-	-	Resistant	-	Sensitive	1	1	0	1	1	1	1	1	0	0	0	0	0	0	0	0	0	0	0	MDR_transposon	MDR	Susceptible	Susceptible	include	exclude
ERS3796133	4227STDY7466129	32640_3#250	Malawi	2019	5_to_15	Male	0	Salmonella enterica Typhi	4.3.1.1	H58	-	MT61	Resistant	Sensitive	-	Resistant	-	-	Resistant	-	Sensitive	1	1	0	1	1	1	1	1	0	0	0	0	0	0	0	0	0	0	0	MDR_transposon	MDR	Susceptible	Susceptible	include	exclude
ERS3796813	4227STDY8085852	32708_1#161	Malawi	2018	5_to_15	Male	0	Salmonella enterica Typhi	4.3.1.1	H58	-	NA	Resistant	Sensitive	-	Resistant	-	-	Resistant	-	Sensitive	1	1	0	1	1	1	1	1	0	0	0	0	0	0	0	0	0	0	0	MDR_transposon	MDR	Susceptible	Susceptible	exclude	exclude
ERS3796851	4227STDY8085901	32708_1#225	Malawi	2019	5_to_15	Female	0	Salmonella enterica Typhi	4.3.1.1	H58	-	NA	Resistant	Sensitive	-	Resistant	-	-	Resistant	-	Sensitive	1	1	0	1	1	1	1	1	0	0	0	0	0	0	0	0	0	0	0	MDR_transposon	MDR	Susceptible	Susceptible	exclude	exclude
ERS3796856	4227STDY8085906	32708_1#245	Malawi	2019	under_5	Male	0	Salmonella enterica Typhi	4.3.1.1	H58	-	NA	Resistant	Sensitive	-	Resistant	-	-	Resistant	-	Sensitive	1	1	0	1	1	1	1	1	0	0	0	0	0	0	0	0	0	0	0	MDR_transposon	MDR	Susceptible	Susceptible	exclude	exclude
ERS3796820	4227STDY8085860	32708_1#178	Malawi	2019	5_to_15	Female	0	Salmonella enterica Typhi	4.3.1.1	H58	-	NA	Resistant	Sensitive	-	Resistant	-	-	Resistant	-	Sensitive	1	1	0	1	1	1	1	1	0	0	0	0	0	0	0	0	0	0	0	MDR_transposon	MDR	Susceptible	Susceptible	exclude	exclude
ERS3796861	4227STDY8085913	32708_1#31	Malawi	2019	under_5	Female	0	Salmonella enterica Typhi	4.3.1.1	H58	-	NA	Resistant	Sensitive	-	Resistant	-	-	Resistant	-	Sensitive	1	1	0	1	1	1	1	1	0	0	0	0	0	0	0	0	0	0	0	MDR_transposon	MDR	Susceptible	Susceptible	exclude	exclude
ERS3796841	4227STDY8085890	32708_1#190	Malawi	2019	5_to_15	Female	0	Salmonella enterica Typhi	4.3.1.1	H58	-	NA	Resistant	Sensitive	-	Resistant	-	-	Resistant	-	Sensitive	1	1	0	1	1	1	1	1	0	0	0	0	0	0	0	0	0	0	0	MDR_transposon	MDR	Susceptible	Susceptible	exclude	exclude
ERS3796169	4227STDY7466166	32640_3#321	Malawi	2019	5_to_15	Male	0	Salmonella enterica Typhi	4.3.1.1	H58	-	NA	-	Sensitive	-	Resistant	-	-	Resistant	-	Sensitive	1	1	0	1	1	1	1	1	0	0	0	0	0	0	0	0	0	0	0	MDR_transposon	MDR	Susceptible	Susceptible	exclude	exclude
ERS3796162	4227STDY7466158	32640_3#305	Malawi	2019	5_to_15	Male	0	Salmonella enterica Typhi	4.3.1.1	H58	-	NA	Resistant	Sensitive	-	Resistant	-	-	Resistant	-	Sensitive	1	1	0	1	1	1	1	1	0	0	0	0	0	0	0	0	0	0	0	MDR_transposon	MDR	Susceptible	Susceptible	exclude	exclude
ERS3796121	4227STDY7466118	32639_1#112	Malawi	2018	5_to_15	Female	0	Salmonella enterica Typhi	4.3.1.1	H58	-	MT7	Resistant	Sensitive	-	Resistant	-	-	Resistant	-	Sensitive	1	1	0	1	1	1	1	1	0	0	0	0	0	0	0	0	0	0	0	MDR_transposon	MDR	Susceptible	Susceptible	include	include
ERS3796168	4227STDY7466163	32639_1#212	Malawi	2019	5_to_15	Male	0	Salmonella enterica Typhi	4.3.1.1	H58	-	MT65	Resistant	Sensitive	-	Resistant	-	-	Resistant	-	Sensitive	1	1	0	1	1	1	1	1	0	0	0	0	0	0	0	0	0	0	0	MDR_transposon	MDR	Susceptible	Susceptible	include	exclude
ERS3796140	4227STDY7466135	32639_1#153	Malawi	2018	5_to_15	Female	0	Salmonella enterica Typhi	4.3.1.1	H58	-	MT20	Resistant	Sensitive	-	Resistant	-	-	Resistant	-	Sensitive	1	1	0	1	1	1	1	1	0	0	0	0	0	0	0	0	0	0	0	MDR_transposon	MDR	Susceptible	Susceptible	include	include
ERS3796868	4227STDY8085865	32708_1#315	Malawi	2018	under_5	Female	0	Salmonella enterica Typhi	4.3.1.1	H58	-	MT64	Resistant	Sensitive	-	Resistant	-	-	Resistant	-	Sensitive	1	1	0	1	1	1	1	1	0	0	0	0	0	0	0	0	0	0	0	MDR_transposon	MDR	Susceptible	Susceptible	include	include
ERS3796103	4227STDY7466099	32640_3#207	Malawi	2019	under_5	Female	0	Salmonella enterica Typhi	4.3.1.1	H58	-	MT3	Resistant	Sensitive	-	Resistant	-	-	Resistant	-	Sensitive	1	1	0	1	1	1	1	1	0	0	0	0	0	0	0	0	0	0	0	MDR_transposon	MDR	Susceptible	Susceptible	include	exclude
ERS3796145	4227STDY7466142	32639_1#169	Malawi	2018	5_to_15	Female	0	Salmonella enterica Typhi	4.3.1.1	H58	-	NA	Resistant	Sensitive	-	Resistant	-	-	Resistant	-	Sensitive	1	1	0	1	1	1	1	1	0	0	0	0	0	0	0	0	0	0	0	MDR_transposon	MDR	Susceptible	Susceptible	exclude	exclude
ERS3796846	4227STDY8085894	32708_1#207	Malawi	2019	5_to_15	Male	0	Salmonella enterica Typhi	4.3.1.1	H58	-	MT49	Resistant	Sensitive	-	Resistant	-	-	Resistant	-	Sensitive	1	1	0	1	1	1	1	1	0	0	0	0	0	0	0	0	0	0	0	MDR_transposon	MDR	Susceptible	Susceptible	include	exclude
ERS3796113	4227STDY7466110	32640_3#226	Malawi	2019	5_to_15	Male	0	Salmonella enterica Typhi	4.3.1.1	H58	-	NA	Resistant	Sensitive	-	Resistant	-	-	Resistant	-	Sensitive	1	1	0	1	1	1	1	1	0	0	0	0	0	0	0	0	0	0	0	MDR_transposon	MDR	Susceptible	Susceptible	exclude	exclude
ERS3796181	4227STDY7466178	32640_3#334	Malawi	2019	5_to_15	Male	0	Salmonella enterica Typhi	4.3.1.1	H58	-	NA	-	Sensitive	-	Resistant	-	-	Resistant	-	Sensitive	1	1	0	1	1	1	1	1	0	0	0	0	0	0	0	0	0	0	0	MDR_transposon	MDR	Susceptible	Susceptible	exclude	exclude
ERS3796843	4227STDY8085893	32708_1#203	Malawi	2019	5_to_15	Female	0	Salmonella enterica Typhi	4.3.1.1	H58	-	NA	Resistant	Sensitive	-	Resistant	-	-	Resistant	-	Sensitive	1	1	0	1	1	1	1	1	0	0	0	0	0	0	0	0	0	0	0	MDR_transposon	MDR	Susceptible	Susceptible	exclude	exclude
ERS3796809	4227STDY8085850	32708_1#153	Malawi	2019	5_to_15	Male	0	Salmonella enterica Typhi	4.3.1.1	H58	-	NA	-	Sensitive	-	Resistant	-	-	Resistant	-	Sensitive	1	1	0	1	1	1	1	1	0	0	0	0	0	0	0	0	0	0	0	MDR_transposon	MDR	Susceptible	Susceptible	exclude	exclude
ERS3796845	4227STDY8085896	32708_1#211	Malawi	2019	5_to_15	Female	0	Salmonella enterica Typhi	4.3.1.1	H58	-	NA	Resistant	Sensitive	-	Resistant	-	-	Resistant	-	Sensitive	1	1	0	1	1	1	1	1	0	0	0	0	0	0	0	0	0	0	0	MDR_transposon	MDR	Susceptible	Susceptible	exclude	exclude
ERS3796830	4227STDY8085879	32708_1#350	Malawi	2019	under_5	Female	0	Salmonella enterica Typhi	4.3.1.1	H58	-	NA	NA	NA	-	NA	-	-	NA	-	NA	1	1	0	1	1	1	1	1	0	0	0	0	0	0	0	0	0	0	0	MDR_transposon	MDR	Susceptible	Susceptible	exclude	exclude
ERS3796131	4227STDY7466127	32639_1#140	Malawi	2018	under_5	Female	0	Salmonella enterica Typhi	4.3.1.1	H58	-	NA	Resistant	Sensitive	-	Resistant	-	-	Resistant	-	Sensitive	1	1	0	1	1	1	1	1	0	0	0	0	0	0	0	0	0	0	0	MDR_transposon	MDR	Susceptible	Susceptible	exclude	exclude
ERS3796114	4227STDY7466111	32639_1#96	Malawi	2018	under_5	Male	0	Salmonella enterica Typhi	4.3.1.1	H58	-	NA	NA	NA	-	NA	-	-	NA	-	NA	1	1	0	1	1	1	1	1	0	0	0	0	0	0	0	0	0	0	0	MDR_transposon	MDR	Susceptible	Susceptible	exclude	exclude
ERS3796117	4227STDY7466113	32639_1#97	Malawi	2019	under_5	Female	0	Salmonella enterica Typhi	4.3.1.1	H58	-	MT57	Resistant	Sensitive	-	Resistant	-	-	Resistant	-	Sensitive	1	1	0	1	1	1	1	1	0	0	0	0	0	0	0	0	0	0	0	MDR_transposon	MDR	Susceptible	Susceptible	include	exclude
ERS3796175	4227STDY7466170	32640_3#325	Malawi	2019	5_to_15	Female	0	Salmonella enterica Typhi	4.3.1.1	H58	-	NA	-	Sensitive	-	Resistant	-	-	Resistant	-	Sensitive	1	1	0	1	1	1	1	1	0	0	0	0	0	0	0	0	0	0	0	MDR_transposon	MDR	Susceptible	Susceptible	exclude	exclude
ERS3796164	4227STDY7466160	32639_1#204	Malawi	2019	under_5	Female	0	Salmonella enterica Typhi	4.3.1.1	H58	-	NA	-	Sensitive	-	Resistant	-	-	Resistant	-	Sensitive	1	1	0	1	1	1	1	1	0	0	0	0	0	0	0	0	0	0	0	MDR_transposon	MDR	Susceptible	Susceptible	exclude	exclude
ERS3796854	4227STDY8085905	32708_1#241	Malawi	2019	5_to_15	Male	0	Salmonella enterica Typhi	4.3.1.1	H58	-	NA	Resistant	Sensitive	-	Resistant	-	-	Resistant	-	Sensitive	1	1	0	1	1	1	1	1	0	0	0	0	0	0	0	0	0	0	0	MDR_transposon	MDR	Susceptible	Susceptible	exclude	exclude
ERS3796874	4227STDY8085869	32708_1#327	Malawi	2018	5_to_15	Male	0	Salmonella enterica Typhi	4.3.1.1	H58	-	MT48	Resistant	Sensitive	-	Resistant	-	-	Resistant	-	Sensitive	1	1	0	1	1	1	1	1	0	0	0	0	0	0	0	0	0	0	0	MDR_transposon	MDR	Susceptible	Susceptible	include	include
ERS3796840	4227STDY8085891	32708_1#195	Malawi	2019	5_to_15	Male	0	Salmonella enterica Typhi	4.3.1.1	H58	-	NA	Resistant	Sensitive	-	Resistant	-	-	Resistant	-	Sensitive	1	1	0	1	1	1	1	1	0	0	0	0	0	0	0	0	0	0	0	MDR_transposon	MDR	Susceptible	Susceptible	exclude	exclude
ERS3796838	4227STDY8085888	32708_1#186	Malawi	2019	5_to_15	Male	0	Salmonella enterica Typhi	4.3.1.1	H58	-	NA	Resistant	Sensitive	-	Resistant	-	-	Resistant	-	Sensitive	1	1	0	1	1	1	1	1	0	0	0	0	0	0	0	0	0	0	0	MDR_transposon	MDR	Susceptible	Susceptible	exclude	exclude
ERS3796816	4227STDY8085856	32708_1#165	Malawi	2019	5_to_15	Male	0	Salmonella enterica Typhi	4.3.1.1	H58	-	MT80	Resistant	Sensitive	-	Resistant	-	-	Resistant	-	Sensitive	1	1	0	1	1	1	1	1	0	0	0	0	0	0	0	0	0	0	0	MDR_transposon	MDR	Susceptible	Susceptible	include	exclude
ERS3796110	4227STDY7466106	32639_1#88	Malawi	2018	5_to_15	Female	0	Salmonella enterica Typhi	4.3.1.1	H58	-	NA	Resistant	Sensitive	-	Resistant	-	-	Resistant	-	Sensitive	1	1	0	1	1	1	1	1	0	0	0	0	0	0	0	0	0	0	0	MDR_transposon	MDR	Susceptible	Susceptible	exclude	exclude
ERS3796814	4227STDY8085855	32708_1#302	Malawi	2018	5_to_15	Female	0	Salmonella enterica Typhi	4.3.1.1	H58	-	NA	Resistant	Sensitive	-	Resistant	-	-	Resistant	-	Sensitive	1	1	0	1	1	1	1	1	0	0	0	0	0	0	0	0	0	0	0	MDR_transposon	MDR	Susceptible	Susceptible	exclude	exclude
ERS3796185	4227STDY7466183	32639_1#248	Malawi	2019	5_to_15	Male	0	Salmonella enterica Typhi	4.3.1.1	H58	-	NA	-	Sensitive	-	Resistant	-	-	Resistant	-	Sensitive	1	1	0	1	1	1	1	1	0	0	0	0	0	0	0	0	0	0	0	MDR_transposon	MDR	Susceptible	Susceptible	exclude	exclude
ERS3796849	4227STDY8085899	32708_1#220	Malawi	2019	5_to_15	Female	0	Salmonella enterica Typhi	4.3.1.1	H58	-	NA	Resistant	Sensitive	-	Resistant	-	-	Resistant	-	Sensitive	1	1	0	1	1	1	1	1	0	0	0	0	0	0	0	0	0	0	0	MDR_transposon	MDR	Susceptible	Susceptible	exclude	exclude
ERS3796152	4227STDY7466148	32640_3#284	Malawi	2019	5_to_15	Male	0	Salmonella enterica Typhi	4.3.1.1	H58	-	NA	NA	NA	-	NA	-	-	NA	-	NA	1	1	0	1	1	1	1	1	0	0	0	0	0	0	0	0	0	0	0	MDR_transposon	MDR	Susceptible	Susceptible	exclude	exclude
ERS3796166	4227STDY7466161	32640_3#309	Malawi	2018	under_5	Male	0	Salmonella enterica Typhi	4.3.1.1	H58	-	NA	Resistant	Sensitive	-	Resistant	-	-	Resistant	-	Sensitive	1	1	0	1	1	1	1	1	0	0	0	0	0	0	0	0	0	0	0	MDR_transposon	MDR	Susceptible	Susceptible	exclude	exclude
ERS3796118	4227STDY7466114	32640_3#233	Malawi	2018	5_to_15	Male	0	Salmonella enterica Typhi	4.3.1.1	H58	-	MT27	Resistant	Sensitive	-	Resistant	-	-	Resistant	-	Sensitive	1	1	0	1	1	1	1	1	0	0	0	0	0	0	0	0	0	0	0	MDR_transposon	MDR	Susceptible	Susceptible	include	include
ERS3796853	4227STDY8085902	32708_1#229	Malawi	2019	5_to_15	Female	0	Salmonella enterica Typhi	4.3.1.1	H58	-	NA	Resistant	Sensitive	-	Resistant	-	-	Resistant	-	Sensitive	1	1	0	1	1	1	1	1	0	0	0	0	0	0	0	0	0	0	0	MDR_transposon	MDR	Susceptible	Susceptible	exclude	exclude
ERS3796184	4227STDY7466180	32639_1#241	Malawi	2019	under_5	Male	0	Salmonella enterica Typhi	4.3.1.1	H58	-	NA	Resistant	Sensitive	-	Resistant	-	-	Resistant	-	Sensitive	1	1	0	1	1	1	1	1	0	0	0	0	0	0	0	0	0	0	0	MDR_transposon	MDR	Susceptible	Susceptible	exclude	exclude
ERS3796124	4227STDY7466119	32639_1#113	Malawi	2019	5_to_15	Female	0	Salmonella enterica Typhi	4.3.1.1	H58	-	NA	Resistant	Sensitive	-	Resistant	-	-	Resistant	-	Sensitive	1	1	0	1	1	1	1	1	0	0	0	0	0	0	0	0	0	0	0	MDR_transposon	MDR	Susceptible	Susceptible	exclude	exclude
ERS3796144	4227STDY7466141	32640_3#270	Malawi	2019	5_to_15	Female	0	Salmonella enterica Typhi	4.3.1.1	H58	-	MT79	Resistant	Sensitive	-	Resistant	-	-	Resistant	-	Sensitive	1	1	0	1	1	1	1	1	0	0	0	0	0	0	0	0	0	0	0	MDR_transposon	MDR	Susceptible	Susceptible	include	exclude
ERS3796102	4227STDY7466098	32639_1#76	Malawi	2018	5_to_15	Male	0	Salmonella enterica Typhi	4.3.1.1	H58	-	MT78	Resistant	Sensitive	-	Resistant	-	-	Resistant	-	Sensitive	1	1	0	1	1	1	1	1	0	0	0	0	0	0	0	0	0	0	0	MDR_transposon	MDR	Susceptible	Susceptible	include	include
ERS3796182	4227STDY7466177	32639_1#240	Malawi	2019	5_to_15	Female	0	Salmonella enterica Typhi	4.3.1.1	H58	-	MT16	-	Sensitive	-	Resistant	-	-	Resistant	-	Sensitive	1	1	0	1	1	1	1	1	0	0	0	0	0	0	0	0	0	0	0	MDR_transposon	MDR	Susceptible	Susceptible	include	exclude
ERS3796864	4227STDY8085915	32708_1#254	Malawi	2019	5_to_15	Male	0	Salmonella enterica Typhi	4.3.1.1	H58	-	MT16	Resistant	Sensitive	-	Resistant	-	-	Resistant	-	Sensitive	1	1	0	1	1	1	1	1	0	0	0	0	0	0	0	0	0	0	0	MDR_transposon	MDR	Susceptible	Susceptible	include	exclude
ERS3796179	4227STDY7466176	32639_1#233	Malawi	2019	under_5	Female	0	Salmonella enterica Typhi	4.3.1.1	H58	-	MT16	Resistant	Sensitive	-	Resistant	-	-	Resistant	-	Sensitive	1	1	0	1	1	1	1	1	0	0	0	0	0	0	0	0	0	0	0	MDR_transposon	MDR	Susceptible	Susceptible	include	exclude
ERS3796298	4227STDY7466392	32639_1#274	Bangladesh	2017	5_to_15	Female	0	Salmonella enterica Typhi	4.3.1.1	H58	-	BT42	Resistant	Sensitive	Sensitive	Resistant	Sensitive	Resistant	Resistant	Resistant	Intermediate	1	1	0	1	1	1	1	1	0	1	1	0	0	0	0	0	0	0	0	MDR_transposon	MDR	1_QRDR	1_ACRB	include	include
ERS3796583	4227STDY7466648	32708_1#258	Bangladesh	2018	5_to_15	Female	0	Salmonella enterica Typhi	3.2.2	non-H58	-	BT68	Sensitive	Sensitive	Sensitive	Sensitive	Sensitive	Sensitive	Sensitive	Resistant	Intermediate	0	0	0	0	0	0	0	0	0	1	1	0	0	0	0	0	0	0	0	Susceptible	Susceptible	1_QRDR	1_ACRB	include	include
ERS3773319	4227STDY7797488	32640_3#256	Bangladesh	2018	under_5	Female	0	Salmonella enterica Paratyphi A	-	non-H58	2.4.4	BP37	Sensitive	Sensitive	Sensitive	Sensitive	Sensitive	Sensitive	Sensitive	Resistant	Intermediate	0	0	0	0	0	0	0	0	0	1	1	0	0	0	0	0	0	0	0	Susceptible	Susceptible	1_QRDR	1_ACRB	include	include
ERS3773325	4227STDY7797494	32640_3#277	Bangladesh	2018	15_and_over	Male	0	Salmonella enterica Paratyphi A	-	non-H58	2.4.4	BP41	Sensitive	Sensitive	Sensitive	Sensitive	Sensitive	Resistant	Sensitive	Resistant	Intermediate	0	0	0	0	0	0	0	0	0	1	1	0	0	0	0	0	0	0	0	Susceptible	Susceptible	1_QRDR	1_ACRB	include	include
ERS3773371	4227STDY7797541	32640_3#82	Bangladesh	2018	5_to_15	Male	0	Salmonella enterica Paratyphi A	-	non-H58	2.4.4	BP11	Sensitive	Sensitive	Sensitive	Sensitive	Sensitive	Resistant	Sensitive	Resistant	Intermediate	0	0	0	0	0	0	0	0	0	1	1	0	0	0	0	0	0	0	0	Susceptible	Susceptible	1_QRDR	1_ACRB	include	include
ERS3796787	4227STDY8085827	32708_1#81	Malawi	2018	15_and_over	Female	0	Salmonella enterica Typhi	4.3.1.1	H58	-	MT51	Resistant	Sensitive	-	Resistant	-	-	Resistant	-	Sensitive	1	1	0	1	1	1	1	1	0	0	0	0	0	1	0	0	0	0	0	MDR_transposon	MDR	1_QRDR	Susceptible	include	include
ERS3796235	4227STDY7466329	32639_1#43	Bangladesh	2016	15_and_over	Male	0	Salmonella enterica Typhi	3.3.2.Bd2	non-H58	-	NA	Sensitive	Sensitive	Sensitive	Sensitive	Sensitive	Sensitive	Sensitive	Resistant	Intermediate	0	0	0	0	0	0	0	0	0	0	0	0	1	0	0	0	0	0	0	Susceptible	Susceptible	1_QRDR	Susceptible	exclude	exclude
ERS3796232	4227STDY7466325	32639_1#26	Bangladesh	2016	15_and_over	Male	0	Salmonella enterica Typhi	3.3.2.Bd2	non-H58	-	NA	Sensitive	Sensitive	Sensitive	Sensitive	Sensitive	Sensitive	Sensitive	Resistant	Intermediate	0	0	0	0	0	0	0	0	0	0	0	0	1	0	0	0	0	0	0	Susceptible	Susceptible	1_QRDR	Susceptible	exclude	exclude
ERS3796192	4227STDY7466287	32639_1#266	Bangladesh	2016	under_5	Female	0	Salmonella enterica Typhi	3.3.2.Bd2	non-H58	-	NA	Sensitive	Sensitive	Sensitive	Sensitive	Sensitive	Sensitive	Sensitive	Resistant	Intermediate	0	0	0	0	0	0	0	0	0	0	0	0	1	0	0	0	0	0	0	Susceptible	Susceptible	1_QRDR	Susceptible	exclude	exclude
ERS3796208	4227STDY7466299	32639_1#300	Bangladesh	2017	5_to_15	Male	0	Salmonella enterica Typhi	3.3.2.Bd2	non-H58	-	BT39	Sensitive	Sensitive	Sensitive	Sensitive	Sensitive	Sensitive	Sensitive	Resistant	Intermediate	0	0	0	0	0	0	0	0	0	0	0	0	1	0	0	0	0	0	0	Susceptible	Susceptible	1_QRDR	Susceptible	include	include
ERS3796643	4227STDY7466735	32708_1#194	Nepal	2017	15_and_over	Female	0	Salmonella enterica Typhi	3.3.2	non-H58	-	NT39	Not Tested	Not Tested	-	Not Tested	-	Sensitive	Sensitive	Resistant	Intermediate	0	0	0	0	0	0	0	0	0	0	0	0	0	0	1	0	0	0	0	Susceptible	Susceptible	1_QRDR	Susceptible	include	include
ERS3796120	4227STDY7466116	32640_3#237	Malawi	2019	15_and_over	Male	1	Salmonella enterica Typhi	4.3.1.1	H58	-	MT28	Resistant	Sensitive	-	Resistant	-	-	Resistant	-	Intermediate	1	1	0	1	1	1	1	1	0	0	1	0	0	0	0	0	0	0	0	MDR_transposon	MDR	1_QRDR	Susceptible	include	exclude
ERS3796790	4227STDY8085831	32708_1#98	Malawi	2018	5_to_15	Female	1	Salmonella enterica Typhi	4.3.1.1	H58	-	MT62	Resistant	Sensitive	-	Resistant	-	-	Resistant	-	Sensitive	1	1	0	1	1	1	1	1	0	0	1	0	0	0	0	0	0	0	0	MDR_transposon	MDR	1_QRDR	Susceptible	include	include
ERS3796562	4227STDY7466684	32708_1#9	Nepal	2016	5_to_15	Female	0	Salmonella enterica Typhi	4.3.1.2	H58	-	NA	Not Tested	Not Tested	-	Sensitive	-	Sensitive	Sensitive	Resistant	Resistant	0	0	0	0	0	0	0	0	0	0	1	0	0	0	0	0	0	0	0	Susceptible	Susceptible	1_QRDR	Susceptible	exclude	exclude
ERS3796652	4227STDY7466744	32708_1#232	Nepal	2017	5_to_15	Male	0	Salmonella enterica Typhi	3.3.2	non-H58	-	NT0	Sensitive	Not Tested	-	Sensitive	-	Sensitive	Sensitive	Resistant	Intermediate	0	0	0	0	0	0	0	0	0	0	1	0	0	0	0	0	0	0	0	Susceptible	Susceptible	1_QRDR	Susceptible	include	include
ERS3796658	4227STDY7466752	32708_1#253	Nepal	2017	15_and_over	Female	1	Salmonella enterica Typhi	3.3.2	non-H58	-	NT1	Sensitive	Not Tested	-	Sensitive	-	Sensitive	Sensitive	Resistant	Intermediate	0	0	0	0	0	0	0	0	0	0	1	0	0	0	0	0	0	0	0	Susceptible	Susceptible	1_QRDR	Susceptible	include	include
ERS3796685	4227STDY7466779	32708_1#323	Nepal	2018	under_5	Female	1	Salmonella enterica Typhi	4.3.1.2	H58	-	NT64	Sensitive	Sensitive	-	Sensitive	-	Sensitive	Sensitive	Resistant	Resistant	0	0	0	0	0	0	0	0	0	0	1	0	0	0	0	0	0	0	0	Susceptible	Susceptible	1_QRDR	Susceptible	include	include
ERS3796699	4227STDY7466794	32708_1#24	Nepal	2018	under_5	Male	1	Salmonella enterica Typhi	3.3.2	non-H58	-	NT57	Sensitive	Not Tested	-	Not Tested	-	Sensitive	Sensitive	Resistant	Resistant	0	0	0	0	0	0	0	0	0	0	1	0	0	0	0	0	0	0	0	Susceptible	Susceptible	1_QRDR	Susceptible	include	include
ERS3796705	4227STDY7466797	32708_1#33	Nepal	2018	15_and_over	Male	1	Salmonella enterica Typhi	4.3.1.2	H58	-	NT14	Sensitive	Not Tested	-	Not Tested	-	Sensitive	Sensitive	Resistant	Resistant	0	0	0	0	0	0	0	0	0	0	1	0	0	0	0	0	0	0	0	Susceptible	Susceptible	1_QRDR	Susceptible	include	include
ERS3796704	4227STDY7466798	32708_1#37	Nepal	2018	15_and_over	Female	1	Salmonella enterica Typhi	4.3.1.1	H58	-	NT59	Sensitive	Not Tested	-	Not Tested	-	Sensitive	Resistant	Resistant	Resistant	1	1	0	0	0	1	0	0	0	0	1	0	0	0	0	0	0	0	0	Bangladesh_transposon	AMR	1_QRDR	Susceptible	include	include
ERS3796712	4227STDY7466804	32708_1#54	Nepal	2018	under_5	Female	1	Salmonella enterica Typhi	4.3.1.2	H58	-	NT14	Sensitive	Not Tested	-	Not Tested	-	Sensitive	Sensitive	Resistant	Intermediate	0	0	0	0	0	0	0	0	0	0	1	0	0	0	0	0	0	0	0	Susceptible	Susceptible	1_QRDR	Susceptible	include	include
ERS3796717	4227STDY7466811	32708_1#83	Nepal	2018	5_to_15	Male	1	Salmonella enterica Typhi	4.3.1.2	H58	-	NT14	Sensitive	Sensitive	-	Not Tested	-	Sensitive	Sensitive	Resistant	Intermediate	0	0	0	0	0	0	0	0	0	0	1	0	0	0	0	0	0	0	0	Susceptible	Susceptible	1_QRDR	Susceptible	include	include
ERS3796721	4227STDY7466814	32708_1#96	Nepal	2018	15_and_over	Male	1	Salmonella enterica Typhi	4.3.1.2	H58	-	NT56	Sensitive	Not Tested	-	Not Tested	-	Sensitive	Sensitive	Resistant	Intermediate	0	0	0	0	0	0	0	0	0	0	1	0	0	0	0	0	0	0	0	Susceptible	Susceptible	1_QRDR	Susceptible	include	include
ERS3796735	4227STDY7466828	32708_1#151	Nepal	2018	5_to_15	Male	1	Salmonella enterica Typhi	4.3.1.2	H58	-	NT53	Sensitive	Sensitive	-	Not Tested	-	Sensitive	Sensitive	Resistant	Intermediate	0	0	0	0	0	0	0	0	0	0	1	0	0	0	0	0	0	0	0	Susceptible	Susceptible	1_QRDR	Susceptible	include	include
ERS3796737	4227STDY7466829	32708_1#155	Nepal	2019	5_to_15	Female	0	Salmonella enterica Typhi	4.3.1.2	H58	-	NA	Sensitive	Not Tested	-	Not Tested	-	Sensitive	Sensitive	Resistant	Intermediate	0	0	0	0	0	0	0	0	0	0	1	0	0	0	0	0	0	0	0	Susceptible	Susceptible	1_QRDR	Susceptible	exclude	exclude
ERS3796740	4227STDY7466833	32708_1#172	Nepal	2019	15_and_over	Male	1	Salmonella enterica Typhi	4.3.1.2	H58	-	NA	NA	NA	-	NA	-	NA	NA	NA	NA	0	0	0	0	0	0	0	0	0	0	1	0	0	0	0	0	0	0	0	Susceptible	Susceptible	1_QRDR	Susceptible	exclude	exclude
ERS3796227	4227STDY7466320	32639_1#6	Bangladesh	2017	5_to_15	Female	1	Salmonella enterica Typhi	2.3.3	non-H58	-	BT75	Sensitive	Sensitive	Sensitive	Sensitive	Sensitive	Sensitive	Sensitive	Resistant	Intermediate	0	0	0	0	0	0	0	0	0	0	1	0	0	0	0	0	0	0	0	Susceptible	Susceptible	1_QRDR	Susceptible	include	include
ERS3796212	4227STDY7466305	32639_1#315	Bangladesh	2017	under_5	Female	1	Salmonella enterica Typhi	4.3.1.1	H58	-	BT29	Resistant	Sensitive	Sensitive	Resistant	Sensitive	Sensitive	Resistant	Resistant	Intermediate	1	1	0	1	1	1	1	1	0	0	1	0	0	0	0	0	0	0	0	MDR_transposon	MDR	1_QRDR	Susceptible	include	include
ERS3796221	4227STDY7466313	32639_1#336	Bangladesh	2017	under_5	Female	1	Salmonella enterica Typhi	4.3.1.1	H58	-	BT26	Sensitive	Sensitive	Sensitive	Resistant	Sensitive	Sensitive	Resistant	Resistant	Intermediate	1	1	0	0	0	1	0	0	0	0	1	0	0	0	0	0	0	0	0	Bangladesh_transposon	AMR	1_QRDR	Susceptible	include	include
ERS3796214	4227STDY7466307	32639_1#321	Bangladesh	2017	15_and_over	Male	1	Salmonella enterica Typhi	2.3.3	non-H58	-	BT28	Sensitive	Sensitive	Sensitive	Sensitive	Sensitive	Sensitive	Sensitive	Resistant	Intermediate	0	0	0	0	0	0	0	0	0	0	1	0	0	0	0	0	0	0	0	Susceptible	Susceptible	1_QRDR	Susceptible	include	include
ERS3796228	4227STDY7466323	32639_1#17	Bangladesh	2017	5_to_15	Male	1	Salmonella enterica Typhi	4.3.1.1	H58	-	BT20	Resistant	Sensitive	Sensitive	Resistant	Sensitive	Sensitive	Resistant	Resistant	Intermediate	1	1	0	1	1	1	1	1	0	0	1	0	0	0	0	0	0	0	0	MDR_transposon	MDR	1_QRDR	Susceptible	include	include
ERS3796266	4227STDY7466359	32639_1#156	Bangladesh	2017	5_to_15	Female	1	Salmonella enterica Typhi	3.2.2	non-H58	-	BT22	Sensitive	Sensitive	Sensitive	Sensitive	Sensitive	Sensitive	Sensitive	Resistant	Intermediate	0	0	0	0	0	0	0	0	0	0	1	0	0	0	0	0	0	0	0	Susceptible	Susceptible	1_QRDR	Susceptible	include	include
ERS3796265	4227STDY7466358	32639_1#151	Bangladesh	2017	5_to_15	Male	1	Salmonella enterica Typhi	3.2.2	non-H58	-	BT17	Sensitive	Sensitive	Sensitive	Sensitive	Sensitive	Sensitive	Sensitive	Resistant	Intermediate	0	0	0	0	0	0	0	0	0	0	1	0	0	0	0	0	0	0	0	Susceptible	Susceptible	1_QRDR	Susceptible	include	include
ERS3796252	4227STDY7466346	32639_1#101	Bangladesh	2017	15_and_over	Female	1	Salmonella enterica Typhi	4.3.1.1	H58	-	BT20	Resistant	Sensitive	Sensitive	Resistant	Sensitive	Sensitive	Resistant	Resistant	Intermediate	1	1	0	1	1	1	1	1	0	0	1	0	0	0	0	0	0	0	0	MDR_transposon	MDR	1_QRDR	Susceptible	include	include
ERS3796284	4227STDY7466380	32639_1#231	Bangladesh	2017	15_and_over	Male	1	Salmonella enterica Typhi	2.3.3	non-H58	-	BT28	Sensitive	Sensitive	Sensitive	Sensitive	Sensitive	Sensitive	Sensitive	Resistant	Intermediate	0	0	0	0	0	0	0	0	0	0	1	0	0	0	0	0	0	0	0	Susceptible	Susceptible	1_QRDR	Susceptible	include	include
ERS3796287	4227STDY7466378	32640_3#371	Bangladesh	2017	under_5	Female	1	Salmonella enterica Typhi	4.3.1.1	H58	-	BT20	Resistant	Sensitive	Sensitive	Resistant	Sensitive	Sensitive	Resistant	Resistant	Intermediate	1	1	0	1	1	1	1	1	0	0	1	0	0	0	0	0	0	0	0	MDR_transposon	MDR	1_QRDR	Susceptible	include	include
ERS3796268	4227STDY7466361	32639_1#164	Bangladesh	2017	5_to_15	Female	1	Salmonella enterica Typhi	2.1.7	non-H58	-	BT1	Sensitive	Sensitive	Sensitive	Sensitive	Sensitive	Sensitive	Sensitive	Resistant	Intermediate	0	0	0	0	0	0	0	0	0	0	1	0	0	0	0	0	0	0	0	Susceptible	Susceptible	1_QRDR	Susceptible	include	include
ERS3796293	4227STDY7466386	32639_1#254	Bangladesh	2017	under_5	Male	1	Salmonella enterica Typhi	4.3.1.1	H58	-	BT26	Sensitive	Sensitive	Sensitive	Resistant	Sensitive	Sensitive	Resistant	Resistant	Intermediate	1	1	0	0	0	1	0	0	0	0	1	0	0	0	0	0	0	0	0	Bangladesh_transposon	AMR	1_QRDR	Susceptible	include	include
ERS3796297	4227STDY7466390	32639_1#268	Bangladesh	2017	15_and_over	Male	1	Salmonella enterica Typhi	3.2.2	non-H58	-	BT92	Sensitive	Sensitive	Sensitive	Sensitive	Sensitive	Sensitive	Resistant	Resistant	Intermediate	0	0	0	0	0	0	0	0	0	0	1	0	0	0	0	0	0	0	0	Susceptible	Susceptible	1_QRDR	Susceptible	include	include
ERS3796547	4227STDY7466670	32708_1#322	Bangladesh	2017	5_to_15	Female	1	Salmonella enterica Typhi	4.3.1.1	H58	-	BT3	Resistant	Sensitive	Sensitive	Resistant	Sensitive	Sensitive	Resistant	Resistant	Intermediate	1	1	0	1	1	1	1	1	0	0	1	0	0	0	0	0	0	0	0	MDR_transposon	MDR	1_QRDR	Susceptible	include	include
ERS3796309	4227STDY7466402	32639_1#305	Bangladesh	2018	15_and_over	Female	1	Salmonella enterica Typhi	4.3.1.1	H58	-	BT70	Resistant	Sensitive	Sensitive	Resistant	Sensitive	Sensitive	Resistant	Resistant	Intermediate	1	1	0	1	1	1	1	1	0	0	1	0	0	0	0	0	0	0	0	MDR_transposon	MDR	1_QRDR	Susceptible	include	include
ERS3796366	4227STDY7466405	32639_1#312	Bangladesh	2018	5_to_15	Male	1	Salmonella enterica Typhi	4.3.1.1	H58	-	BT20	Resistant	Sensitive	Sensitive	Resistant	Sensitive	Sensitive	Resistant	Resistant	Intermediate	1	1	0	1	1	1	1	1	0	0	1	0	0	0	0	0	0	0	0	MDR_transposon	MDR	1_QRDR	Susceptible	include	include
ERS3796202	4227STDY7466296	32639_1#293	Bangladesh	2017	5_to_15	Female	1	Salmonella enterica Typhi	4.3.1.1	H58	-	BT3	Resistant	Sensitive	Sensitive	Resistant	Sensitive	Sensitive	Resistant	Resistant	Intermediate	1	1	0	1	1	1	1	1	0	0	1	0	0	0	0	0	0	0	0	MDR_transposon	MDR	1_QRDR	Susceptible	include	include
ERS3796374	4227STDY7466467	32639_1#193	Bangladesh	2018	15_and_over	Female	1	Salmonella enterica Typhi	2.1.7	non-H58	-	BT135	Sensitive	Sensitive	Sensitive	Sensitive	Sensitive	Sensitive	Sensitive	Resistant	Intermediate	0	0	0	0	0	0	0	0	0	0	1	0	0	0	0	0	0	0	0	Susceptible	Susceptible	1_QRDR	Susceptible	include	include
ERS3796330	4227STDY7466430	32639_1#45	Bangladesh	2018	15_and_over	Female	1	Salmonella enterica Typhi	4.3.1.1	H58	-	BT65	Resistant	Sensitive	Sensitive	Resistant	Sensitive	Sensitive	Resistant	Resistant	Intermediate	1	1	0	1	1	1	1	1	0	0	1	0	0	0	0	0	0	0	0	MDR_transposon	MDR	1_QRDR	Susceptible	include	include
ERS3796331	4227STDY7466429	32639_1#42	Bangladesh	2018	5_to_15	Male	1	Salmonella enterica Typhi	2.0.1	non-H58	-	BT98	Sensitive	Sensitive	Sensitive	Sensitive	Sensitive	Sensitive	Sensitive	Resistant	Intermediate	0	0	0	0	0	0	0	0	0	0	1	0	0	0	0	0	0	0	0	Susceptible	Susceptible	1_QRDR	Susceptible	include	include
ERS3796313	4227STDY7466412	32639_1#334	Bangladesh	2018	15_and_over	Male	1	Salmonella enterica Typhi	4.3.1.1	H58	-	BT13	Sensitive	Sensitive	Sensitive	Resistant	Sensitive	Sensitive	Resistant	Resistant	Intermediate	1	1	0	0	0	1	0	0	0	0	1	0	0	0	0	0	0	0	0	Bangladesh_transposon	AMR	1_QRDR	Susceptible	include	include
ERS3796338	4227STDY7466437	32639_1#74	Bangladesh	2018	15_and_over	Male	1	Salmonella enterica Typhi	4.3.1.1	H58	-	BT20	Resistant	Sensitive	Sensitive	Resistant	Sensitive	Sensitive	Resistant	Resistant	Intermediate	1	1	0	1	1	1	1	1	0	0	1	0	0	0	0	0	0	0	0	MDR_transposon	MDR	1_QRDR	Susceptible	include	include
ERS3796325	4227STDY7466425	32639_1#28	Bangladesh	2018	5_to_15	Male	1	Salmonella enterica Typhi	4.3.1.1	H58	-	BT20	Resistant	Sensitive	Sensitive	Resistant	Sensitive	Sensitive	Resistant	Resistant	Intermediate	1	1	0	1	1	1	1	1	0	0	1	0	0	0	0	0	0	0	0	MDR_transposon	MDR	1_QRDR	Susceptible	include	include
ERS3796323	4227STDY7466422	32639_1#16	Bangladesh	2018	5_to_15	Female	1	Salmonella enterica Typhi	4.3.1.1	H58	-	BT20	Resistant	Sensitive	Sensitive	Resistant	Sensitive	Sensitive	Resistant	Resistant	Intermediate	1	1	0	1	1	1	1	1	0	0	1	0	0	0	0	0	0	0	0	MDR_transposon	MDR	1_QRDR	Susceptible	include	include
ERS3796346	4227STDY7466447	32639_1#114	Bangladesh	2018	under_5	Female	1	Salmonella enterica Typhi	4.3.1.1	H58	-	BT20	Resistant	Sensitive	Sensitive	Resistant	Sensitive	Sensitive	Resistant	Resistant	Intermediate	1	1	0	1	1	1	1	1	0	0	1	0	0	0	0	0	0	0	0	MDR_transposon	MDR	1_QRDR	Susceptible	include	include
ERS3796362	4227STDY7466461	32639_1#172	Bangladesh	2018	5_to_15	Male	1	Salmonella enterica Typhi	4.3.1.1	H58	-	BT20	Resistant	Sensitive	Sensitive	Resistant	Sensitive	Sensitive	Resistant	Resistant	Intermediate	1	1	0	1	1	1	1	1	0	0	1	0	0	0	0	0	0	0	0	MDR_transposon	MDR	1_QRDR	Susceptible	include	include
ERS3796387	4227STDY7466481	32639_1#251	Bangladesh	2018	under_5	Female	1	Salmonella enterica Typhi	4.3.1.1	H58	-	BT3	Resistant	Sensitive	Sensitive	Resistant	Sensitive	Sensitive	Resistant	Resistant	Intermediate	1	1	0	1	1	1	1	1	0	0	1	0	0	0	0	0	0	0	0	MDR_transposon	MDR	1_QRDR	Susceptible	include	include
ERS3796401	4227STDY7466495	32639_1#295	Bangladesh	2018	15_and_over	Female	1	Salmonella enterica Typhi	4.3.1.1	H58	-	BT3	Resistant	Sensitive	Sensitive	Resistant	Sensitive	Sensitive	Resistant	Resistant	Intermediate	1	1	0	1	1	1	1	1	0	0	1	0	0	0	0	0	0	0	0	MDR_transposon	MDR	1_QRDR	Susceptible	include	include
ERS3796393	4227STDY7466487	32639_1#271	Bangladesh	2018	5_to_15	Male	1	Salmonella enterica Typhi	4.3.1.1	H58	-	BT20	Resistant	Sensitive	Sensitive	Resistant	Sensitive	Sensitive	Resistant	Resistant	Intermediate	1	1	0	1	1	1	1	1	0	0	1	0	0	0	0	0	0	0	0	MDR_transposon	MDR	1_QRDR	Susceptible	include	include
ERS3796420	4227STDY7466513	32639_1#349	Bangladesh	2018	5_to_15	Male	1	Salmonella enterica Typhi	4.3.1.1	H58	-	BT20	Resistant	Sensitive	Sensitive	Resistant	Sensitive	Sensitive	Resistant	Resistant	Intermediate	1	1	0	1	1	1	1	1	0	0	1	0	0	0	0	0	0	0	0	MDR_transposon	MDR	1_QRDR	Susceptible	include	include
ERS3796431	4227STDY7466525	32639_1#36	Bangladesh	2018	5_to_15	Female	1	Salmonella enterica Typhi	4.3.1.1	H58	-	BT3	Sensitive	Sensitive	Sensitive	Resistant	Sensitive	Sensitive	Resistant	Resistant	Intermediate	1	1	0	0	0	1	0	0	0	0	1	0	0	0	0	0	0	0	0	Bangladesh_transposon	AMR	1_QRDR	Susceptible	include	include
ERS3796430	4227STDY7466523	32639_1#27	Bangladesh	2018	15_and_over	Male	1	Salmonella enterica Typhi	2.1.7	non-H58	-	BT1	Sensitive	Sensitive	Sensitive	Sensitive	Sensitive	Sensitive	Sensitive	Resistant	Intermediate	0	0	0	0	0	0	0	0	0	0	1	0	0	0	0	0	0	0	0	Susceptible	Susceptible	1_QRDR	Susceptible	include	include
ERS3796428	4227STDY7466521	32639_1#18	Bangladesh	2018	5_to_15	Female	1	Salmonella enterica Typhi	4.3.1.1	H58	-	BT125	Resistant	Sensitive	Sensitive	Resistant	Sensitive	Sensitive	Resistant	Resistant	Intermediate	1	1	0	1	1	1	1	1	0	0	1	0	0	0	0	0	0	0	0	MDR_transposon	MDR	1_QRDR	Susceptible	include	include
ERS3796418	4227STDY7466511	32639_1#343	Bangladesh	2018	5_to_15	Female	1	Salmonella enterica Typhi	4.3.1.1	H58	-	BT20	Resistant	Sensitive	Sensitive	Resistant	Sensitive	Sensitive	Resistant	Resistant	Intermediate	1	1	0	1	1	1	1	1	0	0	1	0	0	0	0	0	0	0	0	MDR_transposon	MDR	1_QRDR	Susceptible	include	include
ERS3796435	4227STDY7466526	32639_1#39	Bangladesh	2018	under_5	Male	1	Salmonella enterica Typhi	4.3.1.1	H58	-	BT20	Resistant	Sensitive	Sensitive	Resistant	Sensitive	Sensitive	Resistant	Resistant	Intermediate	1	1	0	1	1	1	1	1	0	0	1	0	0	0	0	0	0	0	0	MDR_transposon	MDR	1_QRDR	Susceptible	include	include
ERS3796437	4227STDY7466531	32639_1#57	Bangladesh	2018	under_5	Female	1	Salmonella enterica Typhi	3.2.2	non-H58	-	BT15	Sensitive	Sensitive	Sensitive	Sensitive	Sensitive	Resistant	Sensitive	Resistant	Intermediate	0	0	0	0	0	0	0	0	0	0	1	0	0	0	0	0	0	0	0	Susceptible	Susceptible	1_QRDR	Susceptible	include	include
ERS3796454	4227STDY7466547	32639_1#123	Bangladesh	2018	15_and_over	Female	1	Salmonella enterica Typhi	2.3.3	non-H58	-	BT11	Sensitive	Sensitive	Sensitive	Sensitive	Sensitive	Sensitive	Sensitive	Resistant	Intermediate	0	0	0	0	0	0	0	0	0	0	1	0	0	0	0	0	0	0	0	Susceptible	Susceptible	1_QRDR	Susceptible	include	include
ERS3796456	4227STDY7466550	32639_1#136	Bangladesh	2018	under_5	Female	1	Salmonella enterica Typhi	2.3.3	non-H58	-	BT4	Sensitive	Sensitive	Sensitive	Sensitive	Sensitive	Sensitive	Sensitive	Resistant	Intermediate	0	0	0	0	0	0	0	0	0	0	1	0	0	0	0	0	0	0	0	Susceptible	Susceptible	1_QRDR	Susceptible	include	include
ERS3796458	4227STDY7466551	32639_1#137	Bangladesh	2018	under_5	Male	1	Salmonella enterica Typhi	4.3.1.1	H58	-	BT20	Resistant	Sensitive	Sensitive	Resistant	Sensitive	Sensitive	Resistant	Resistant	Intermediate	1	1	0	1	1	1	1	1	0	0	1	0	0	0	0	0	0	0	0	MDR_transposon	MDR	1_QRDR	Susceptible	include	include
ERS3796440	4227STDY7466534	32639_1#70	Bangladesh	2018	15_and_over	Female	1	Salmonella enterica Typhi	4.3.1.1	H58	-	BT14	Resistant	Sensitive	Sensitive	Resistant	Sensitive	Sensitive	Resistant	Resistant	Intermediate	1	1	0	1	1	1	1	1	0	0	1	0	0	0	0	0	0	0	0	MDR_transposon	MDR	1_QRDR	Susceptible	include	include
ERS3796489	4227STDY7466581	32639_1#258	Bangladesh	2018	under_5	Male	1	Salmonella enterica Typhi	4.3.1.1	H58	-	BT115	Resistant	Sensitive	Sensitive	Resistant	Sensitive	Sensitive	Resistant	Resistant	Intermediate	1	1	0	1	1	1	1	1	0	0	1	0	0	0	0	0	0	0	0	MDR_transposon	MDR	1_QRDR	Susceptible	include	include
ERS3796485	4227STDY7466575	32639_1#234	Bangladesh	2018	15_and_over	Male	1	Salmonella enterica Typhi	2.3.3	non-H58	-	BT4	Sensitive	Sensitive	Sensitive	Sensitive	Sensitive	Sensitive	Sensitive	Resistant	Intermediate	0	0	0	0	0	0	0	0	0	0	1	0	0	0	0	0	0	0	0	Susceptible	Susceptible	1_QRDR	Susceptible	include	include
ERS3796479	4227STDY7466573	32639_1#226	Bangladesh	2018	5_to_15	Female	1	Salmonella enterica Typhi	4.3.1.1	H58	-	BT49	Sensitive	Sensitive	Sensitive	Resistant	Sensitive	Sensitive	Sensitive	Resistant	Intermediate	1	1	0	0	0	1	0	0	0	0	1	0	0	0	0	0	0	0	0	Bangladesh_transposon	AMR	1_QRDR	Susceptible	include	include
ERS3796477	4227STDY7466569	32639_1#211	Bangladesh	2018	15_and_over	Female	1	Salmonella enterica Typhi	2.3.3	non-H58	-	BT4	Sensitive	Sensitive	Sensitive	Sensitive	Sensitive	Sensitive	Sensitive	Resistant	Intermediate	0	0	0	0	0	0	0	0	0	0	1	0	0	0	0	0	0	0	0	Susceptible	Susceptible	1_QRDR	Susceptible	include	include
ERS3796466	4227STDY7466559	32639_1#171	Bangladesh	2018	15_and_over	Male	1	Salmonella enterica Typhi	2.3.3	non-H58	-	BT113	Sensitive	Sensitive	Sensitive	Sensitive	Sensitive	Sensitive	Sensitive	Resistant	Intermediate	0	0	0	0	0	0	0	0	0	0	1	0	0	0	0	0	0	0	0	Susceptible	Susceptible	1_QRDR	Susceptible	include	include
ERS3796467	4227STDY7466560	32639_1#174	Bangladesh	2018	5_to_15	Female	1	Salmonella enterica Typhi	4.3.1.1	H58	-	BT14	Resistant	Sensitive	Sensitive	Resistant	Sensitive	Sensitive	Resistant	Resistant	Intermediate	1	1	0	1	1	1	1	1	0	0	1	0	0	0	0	0	0	0	0	MDR_transposon	MDR	1_QRDR	Susceptible	include	include
ERS3796472	4227STDY7466565	32639_1#195	Bangladesh	2018	5_to_15	Male	1	Salmonella enterica Typhi	2.3.3	non-H58	-	BT2	Sensitive	Sensitive	Sensitive	Sensitive	Sensitive	Sensitive	Sensitive	Resistant	Intermediate	0	0	0	0	0	0	0	0	0	0	1	0	0	0	0	0	0	0	0	Susceptible	Susceptible	1_QRDR	Susceptible	include	include
ERS3796500	4227STDY7466594	32708_1#48	Bangladesh	2018	5_to_15	Female	1	Salmonella enterica Typhi	2.3.3	non-H58	-	BT82	Sensitive	Sensitive	Sensitive	Sensitive	Sensitive	Sensitive	Sensitive	Resistant	Intermediate	0	0	0	0	0	0	0	0	0	0	1	0	0	0	0	0	0	0	0	Susceptible	Susceptible	1_QRDR	Susceptible	include	include
ERS3796524	4227STDY7466617	32708_1#137	Bangladesh	2018	15_and_over	Female	1	Salmonella enterica Typhi	4.3.1.1	H58	-	BT18	Sensitive	Sensitive	Sensitive	Sensitive	Sensitive	Sensitive	Sensitive	Resistant	Intermediate	0	0	0	0	0	0	0	0	0	0	1	0	0	0	0	0	0	0	0	Susceptible	Susceptible	1_QRDR	Susceptible	include	include
ERS3796515	4227STDY7466608	32708_1#103	Bangladesh	2018	15_and_over	Male	1	Salmonella enterica Typhi	2.3.3	non-H58	-	BT123	Sensitive	Sensitive	Sensitive	Sensitive	Sensitive	Sensitive	Sensitive	Resistant	Intermediate	0	0	0	0	0	0	0	0	0	0	1	0	0	0	0	0	0	0	0	Susceptible	Susceptible	1_QRDR	Susceptible	include	include
ERS3796573	4227STDY7466637	32708_1#217	Bangladesh	2018	15_and_over	Female	1	Salmonella enterica Typhi	4.3.1.1	H58	-	BT3	Resistant	Sensitive	Sensitive	Resistant	Sensitive	Sensitive	Resistant	Resistant	Intermediate	1	1	0	1	1	1	1	1	0	0	1	0	0	0	0	0	0	0	0	MDR_transposon	MDR	1_QRDR	Susceptible	include	include
ERS3796578	4227STDY7466641	32708_1#230	Bangladesh	2018	under_5	Female	1	Salmonella enterica Typhi	2.0.1	non-H58	-	BT117	Sensitive	Sensitive	Sensitive	Sensitive	Sensitive	Sensitive	Sensitive	Resistant	Intermediate	0	0	0	0	0	0	0	0	0	0	1	0	0	0	0	0	0	0	0	Susceptible	Susceptible	1_QRDR	Susceptible	include	include
ERS3796532	4227STDY7466625	32708_1#171	Bangladesh	2018	5_to_15	Female	1	Salmonella enterica Typhi	2.0.1	non-H58	-	BT41	Sensitive	Sensitive	Sensitive	Sensitive	Sensitive	Sensitive	Sensitive	Resistant	Intermediate	0	0	0	0	0	0	0	0	0	0	1	0	0	0	0	0	0	0	0	Susceptible	Susceptible	1_QRDR	Susceptible	include	include
ERS3796592	4227STDY7466655	32708_1#280	Bangladesh	2018	5_to_15	Male	1	Salmonella enterica Typhi	4.3.1.1	H58	-	BT95	Sensitive	Sensitive	Sensitive	Resistant	Sensitive	Sensitive	Resistant	Resistant	Intermediate	1	1	0	0	0	1	0	0	0	0	1	0	0	0	0	0	0	0	0	Bangladesh_transposon	AMR	1_QRDR	Susceptible	include	include
ERS3796238	4227STDY7466331	32639_1#51	Bangladesh	2017	under_5	Female	1	Salmonella enterica Typhi	4.3.1.1	H58	-	BT26	Sensitive	Sensitive	Sensitive	Resistant	Sensitive	Sensitive	Resistant	Resistant	Intermediate	1	1	0	0	0	1	0	0	0	0	1	0	0	0	0	0	0	0	0	Bangladesh_transposon	AMR	1_QRDR	Susceptible	include	include
ERS3796239	4227STDY7466332	32639_1#54	Bangladesh	2017	under_5	Male	1	Salmonella enterica Typhi	3.3.2.Bd1	non-H58	-	BT72	Sensitive	Sensitive	Sensitive	Sensitive	Sensitive	Sensitive	Sensitive	Resistant	Intermediate	0	0	0	0	0	0	0	0	0	0	1	0	0	0	0	0	0	0	0	Susceptible	Susceptible	1_QRDR	Susceptible	include	include
ERS3796549	4227STDY7466671	32708_1#325	Nepal	2016	5_to_15	Male	0	Salmonella enterica Typhi	4.3.1.2	H58	-	NA	Not Tested	Not Tested	-	Sensitive	-	Sensitive	-	Resistant	Resistant	0	0	0	0	0	0	0	0	0	0	1	0	0	0	0	0	0	0	0	Susceptible	Susceptible	1_QRDR	Susceptible	exclude	exclude
ERS3796551	4227STDY7466674	32708_1#332	Nepal	2016	15_and_over	Male	0	Salmonella enterica Typhi	4.3.1.2	H58	-	NA	Not Tested	Not Tested	-	Sensitive	-	Sensitive	Sensitive	Resistant	Resistant	0	0	0	0	0	0	0	0	0	0	1	0	0	0	0	0	0	0	0	Susceptible	Susceptible	1_QRDR	Susceptible	exclude	exclude
ERS3796550	4227STDY7466673	32708_1#331	Nepal	2016	15_and_over	Male	0	Salmonella enterica Typhi	4.3.1.2	H58	-	NA	Not Tested	Not Tested	-	Resistant	-	Sensitive	Sensitive	Resistant	Resistant	0	0	0	0	0	0	0	0	0	0	1	0	0	0	0	0	0	0	0	Susceptible	Susceptible	1_QRDR	Susceptible	exclude	exclude
ERS3796555	4227STDY7466676	32708_1#340	Nepal	2016	15_and_over	Female	0	Salmonella enterica Typhi	4.3.1.2	H58	-	NA	Not Tested	Not Tested	-	Sensitive	-	Sensitive	Sensitive	Resistant	Intermediate	0	0	0	0	0	0	0	0	0	0	1	0	0	0	0	0	0	0	0	Susceptible	Susceptible	1_QRDR	Susceptible	exclude	exclude
ERS3796556	4227STDY7466679	32708_1#346	Nepal	2016	15_and_over	Male	0	Salmonella enterica Typhi	4.3.1.2	H58	-	NA	Not Tested	Not Tested	-	Sensitive	-	Sensitive	Sensitive	Resistant	Resistant	0	0	0	0	0	0	0	0	0	0	1	0	0	0	0	0	0	0	0	Susceptible	Susceptible	1_QRDR	Susceptible	exclude	exclude
ERS3796559	4227STDY7466681	32708_1#352	Nepal	2016	15_and_over	Female	0	Salmonella enterica Typhi	4.3.1.2	H58	-	NA	Not Tested	Not Tested	-	Sensitive	-	Sensitive	Sensitive	Resistant	Resistant	0	0	0	0	0	0	0	0	0	0	1	0	0	0	0	0	0	0	0	Susceptible	Susceptible	1_QRDR	Susceptible	exclude	exclude
ERS3796558	4227STDY7466680	32708_1#349	Nepal	2016	5_to_15	Female	0	Salmonella enterica Typhi	4.3.1.2	H58	-	NA	Not Tested	Not Tested	-	Sensitive	-	Sensitive	Sensitive	Resistant	Resistant	0	0	0	0	0	0	0	0	0	0	1	0	0	0	0	0	0	0	0	Susceptible	Susceptible	1_QRDR	Susceptible	exclude	exclude
ERS3796560	4227STDY7466682	32708_1#1	Nepal	2016	15_and_over	Female	0	Salmonella enterica Typhi	4.3.1.2	H58	-	NA	Not Tested	Not Tested	-	Sensitive	-	Sensitive	Sensitive	Resistant	Resistant	0	0	0	0	0	0	0	0	0	0	1	0	0	0	0	0	0	0	0	Susceptible	Susceptible	1_QRDR	Susceptible	exclude	exclude
ERS3796564	4227STDY7466687	32708_1#21	Nepal	2016	15_and_over	Female	0	Salmonella enterica Typhi	4.3.1.2	H58	-	NA	Not Tested	Not Tested	-	Sensitive	-	Sensitive	Sensitive	Resistant	Not Tested	0	0	0	0	0	0	0	0	0	0	1	0	0	0	0	0	0	0	0	Susceptible	Susceptible	1_QRDR	Susceptible	exclude	exclude
ERS3796554	4227STDY7466677	32708_1#343	Nepal	2016	under_5	Male	0	Salmonella enterica Typhi	4.3.1.2	H58	-	NA	Not Tested	Not Tested	-	Sensitive	-	Sensitive	Sensitive	Resistant	Intermediate	0	0	0	0	0	0	0	0	0	0	1	0	0	0	0	0	0	0	0	Susceptible	Susceptible	1_QRDR	Susceptible	exclude	exclude
ERS3796568	4227STDY7466690	32708_1#34	Nepal	2016	15_and_over	Male	0	Salmonella enterica Typhi	4.3.1.2	H58	-	NA	Not Tested	Not Tested	-	Sensitive	-	Sensitive	Sensitive	Resistant	Resistant	0	0	0	0	0	0	0	0	0	0	1	0	0	0	0	0	0	0	0	Susceptible	Susceptible	1_QRDR	Susceptible	exclude	exclude
ERS3796572	4227STDY7466693	32708_1#46	Nepal	2017	5_to_15	Male	0	Salmonella enterica Typhi	4.3.1.2	H58	-	NT27	Not Tested	Not Tested	-	Sensitive	-	Sensitive	Sensitive	Resistant	Resistant	0	0	0	0	0	0	0	0	0	0	1	0	0	0	0	0	0	0	0	Susceptible	Susceptible	1_QRDR	Susceptible	include	include
ERS3796609	4227STDY7466702	32708_1#80	Nepal	2017	under_5	Female	0	Salmonella enterica Typhi	4.3.1.2	H58	-	NT12	Sensitive	Not Tested	-	Sensitive	-	Sensitive	Sensitive	Resistant	Resistant	0	0	0	0	0	0	0	0	0	0	1	0	0	0	0	0	0	0	0	Susceptible	Susceptible	1_QRDR	Susceptible	include	include
ERS3796605	4227STDY7466699	32708_1#68	Nepal	2017	15_and_over	Male	0	Salmonella enterica Typhi	4.3.1.2	H58	-	NT8	Sensitive	Not Tested	-	Sensitive	-	Sensitive	Sensitive	Resistant	Resistant	0	0	0	0	0	0	0	0	0	0	1	0	0	0	0	0	0	0	0	Susceptible	Susceptible	1_QRDR	Susceptible	include	include
ERS3796642	4227STDY7466736	32708_1#198	Nepal	2017	under_5	Male	0	Salmonella enterica Typhi	4.3.1.2	H58	-	NT43	Sensitive	Sensitive	-	Sensitive	-	Sensitive	Sensitive	Resistant	Intermediate	0	0	0	0	0	0	0	0	0	0	1	0	0	0	0	0	0	0	0	Susceptible	Susceptible	1_QRDR	Susceptible	include	include
ERS3796655	4227STDY7466748	32708_1#244	Nepal	2017	15_and_over	Male	0	Salmonella enterica Typhi	4.3.1.2	H58	-	NT65	Sensitive	Not Tested	-	Sensitive	-	Sensitive	Sensitive	Resistant	Resistant	0	0	0	0	0	0	0	0	0	0	1	0	0	0	0	0	0	0	0	Susceptible	Susceptible	1_QRDR	Susceptible	include	include
ERS3796604	4227STDY7466697	32708_1#60	Nepal	2017	15_and_over	Male	0	Salmonella enterica Typhi	4.3.1.2	H58	-	NT13	Not Tested	Not Tested	-	Sensitive	-	Sensitive	Sensitive	Resistant	Intermediate	0	0	0	0	0	0	0	0	0	0	1	0	0	0	0	0	0	0	0	Susceptible	Susceptible	1_QRDR	Susceptible	include	include
ERS3796638	4227STDY7466731	32708_1#177	Nepal	2017	15_and_over	Male	0	Salmonella enterica Typhi	4.3.1.2	H58	-	NT12	Sensitive	Not Tested	-	Sensitive	-	Sensitive	Sensitive	Resistant	Intermediate	0	0	0	0	0	0	0	0	0	0	1	0	0	0	0	0	0	0	0	Susceptible	Susceptible	1_QRDR	Susceptible	include	include
ERS3796602	4227STDY7466696	32708_1#55	Nepal	2017	5_to_15	Female	0	Salmonella enterica Typhi	4.3.1.2	H58	-	NT41	Not Tested	Sensitive	-	Sensitive	-	Sensitive	Sensitive	Resistant	Intermediate	0	0	0	0	0	0	0	0	0	0	1	0	0	0	0	0	0	0	0	Susceptible	Susceptible	1_QRDR	Susceptible	include	include
ERS3796611	4227STDY7466704	32708_1#85	Nepal	2017	15_and_over	Female	0	Salmonella enterica Typhi	4.3.1.2	H58	-	NT34	Sensitive	Not Tested	-	Not Tested	-	Sensitive	Sensitive	Not Tested	Intermediate	0	0	0	0	0	0	0	0	0	0	1	0	0	0	0	0	0	0	0	Susceptible	Susceptible	1_QRDR	Susceptible	include	include
ERS3796614	4227STDY7466706	32708_1#93	Nepal	2017	5_to_15	Female	0	Salmonella enterica Typhi	4.3.1.2	H58	-	NT9	Not Tested	Not Tested	-	Sensitive	-	Sensitive	Sensitive	Resistant	Resistant	0	0	0	0	0	0	0	0	0	0	1	0	0	0	0	0	0	0	0	Susceptible	Susceptible	1_QRDR	Susceptible	include	include
ERS3796613	4227STDY7466707	32708_1#97	Nepal	2017	5_to_15	Male	0	Salmonella enterica Typhi	4.3.1.2	H58	-	NT8	Sensitive	Not Tested	-	Sensitive	-	Sensitive	Intermediate	Resistant	Resistant	0	0	0	0	0	0	0	0	0	0	1	0	0	0	0	0	0	0	0	Susceptible	Susceptible	1_QRDR	Susceptible	include	include
ERS3796617	4227STDY7466709	32708_1#105	Nepal	2017	15_and_over	Male	0	Salmonella enterica Typhi	4.3.1.2	H58	-	NT49	Not Tested	Not Tested	-	Sensitive	-	Sensitive	Sensitive	Resistant	Resistant	0	0	0	0	0	0	0	0	0	0	1	0	0	0	0	0	0	0	0	Susceptible	Susceptible	1_QRDR	Susceptible	include	include
ERS3796625	4227STDY7466718	32708_1#135	Nepal	2017	15_and_over	Male	0	Salmonella enterica Typhi	4.3.1.2	H58	-	NT38	Sensitive	Not Tested	-	Sensitive	-	Sensitive	Sensitive	Resistant	Resistant	0	0	0	0	0	0	0	0	0	0	1	0	0	0	0	0	0	0	0	Susceptible	Susceptible	1_QRDR	Susceptible	include	include
ERS3796618	4227STDY7466711	32708_1#114	Nepal	2017	15_and_over	Male	0	Salmonella enterica Typhi	4.3.1.2	H58	-	NT58	Not Tested	Not Tested	-	Sensitive	-	Sensitive	Sensitive	Resistant	Resistant	0	0	0	0	0	0	0	0	0	0	1	0	0	0	0	0	0	0	0	Susceptible	Susceptible	1_QRDR	Susceptible	include	include
ERS3796657	4227STDY7466750	32708_1#248	Nepal	2017	5_to_15	Male	0	Salmonella enterica Typhi	4.3.1.2	H58	-	NT51	Sensitive	Not Tested	-	Sensitive	-	Sensitive	Sensitive	Resistant	Intermediate	0	0	0	0	0	0	0	0	0	0	1	0	0	0	0	0	0	0	0	Susceptible	Susceptible	1_QRDR	Susceptible	include	include
ERS3796632	4227STDY7466727	32708_1#164	Nepal	2017	15_and_over	Male	0	Salmonella enterica Typhi	4.3.1.2	H58	-	NT12	Sensitive	Sensitive	-	Sensitive	-	Sensitive	Sensitive	Resistant	Intermediate	0	0	0	0	0	0	0	0	0	0	1	0	0	0	0	0	0	0	0	Susceptible	Susceptible	1_QRDR	Susceptible	include	include
ERS3796636	4227STDY7466729	32708_1#169	Nepal	2017	5_to_15	Female	0	Salmonella enterica Typhi	4.3.1.2	H58	-	NT55	Not Tested	Not Tested	-	Sensitive	-	Sensitive	Sensitive	Resistant	Resistant	0	0	0	0	0	0	0	0	0	0	1	0	0	0	0	0	0	0	0	Susceptible	Susceptible	1_QRDR	Susceptible	include	include
ERS3796641	4227STDY7466733	32708_1#185	Nepal	2017	15_and_over	Female	0	Salmonella enterica Typhi	4.3.1.2	H58	-	NT31	Sensitive	Sensitive	-	Not Tested	-	Sensitive	Sensitive	Resistant	Resistant	0	0	0	0	0	0	0	0	0	0	1	0	0	0	0	0	0	0	0	Susceptible	Susceptible	1_QRDR	Susceptible	include	include
ERS3796640	4227STDY7466734	32708_1#189	Nepal	2017	5_to_15	Female	0	Salmonella enterica Typhi	4.3.1.2	H58	-	NT42	Sensitive	Not Tested	-	Sensitive	-	Sensitive	Sensitive	Resistant	Resistant	0	0	0	0	0	0	0	0	0	0	1	0	0	0	0	0	0	0	0	Susceptible	Susceptible	1_QRDR	Susceptible	include	include
ERS3796612	4227STDY7466705	32708_1#89	Nepal	2017	5_to_15	Female	0	Salmonella enterica Typhi	4.3.1.2	H58	-	NT9	Sensitive	Not Tested	-	Not Tested	-	Sensitive	Sensitive	Resistant	Resistant	0	0	0	0	0	0	0	0	0	0	1	0	0	0	0	0	0	0	0	Susceptible	Susceptible	1_QRDR	Susceptible	include	include
ERS3796676	4227STDY7466769	32708_1#303	Nepal	2018	under_5	Female	0	Salmonella enterica Typhi	4.3.1.2	H58	-	NT17	Not Tested	Not Tested	-	Not Tested	-	Sensitive	Sensitive	Resistant	Resistant	0	0	0	0	0	0	0	0	0	0	1	0	0	0	0	0	0	0	0	Susceptible	Susceptible	1_QRDR	Susceptible	include	include
ERS3796677	4227STDY7466770	32639_1#48	Nepal	2018	15_and_over	Male	0	Salmonella enterica Typhi	4.3.1.2	H58	-	NT21	Sensitive	Sensitive	-	Not Tested	-	Sensitive	Sensitive	Resistant	Intermediate	0	0	0	0	0	0	0	0	0	0	1	0	0	0	0	0	0	0	0	Susceptible	Susceptible	1_QRDR	Susceptible	include	include
ERS3796681	4227STDY7466774	32639_1#49	Nepal	2018	5_to_15	Male	0	Salmonella enterica Typhi	4.3.1.2	H58	-	NT48	Not Tested	Not Tested	-	Not Tested	-	Sensitive	Sensitive	Resistant	Intermediate	0	0	0	0	0	0	0	0	0	0	1	0	0	0	0	0	0	0	0	Susceptible	Susceptible	1_QRDR	Susceptible	include	include
ERS3796683	4227STDY7466778	32639_1#56	Nepal	2018	15_and_over	Female	0	Salmonella enterica Typhi	4.3.1.2	H58	-	NT32	Sensitive	Not Tested	-	Not Tested	-	Sensitive	Sensitive	Resistant	Resistant	0	0	0	0	0	0	0	0	0	0	1	0	0	0	0	0	0	0	0	Susceptible	Susceptible	1_QRDR	Susceptible	include	include
ERS3796694	4227STDY7466787	32708_1#348	Nepal	2018	15_and_over	Male	0	Salmonella enterica Typhi	4.3.1.2	H58	-	NT21	Sensitive	Not Tested	-	Not Tested	-	Sensitive	Sensitive	Resistant	Resistant	0	0	0	0	0	0	0	0	0	0	1	0	0	0	0	0	0	0	0	Susceptible	Susceptible	1_QRDR	Susceptible	include	include
ERS3796689	4227STDY7466781	32708_1#329	Nepal	2018	15_and_over	Male	0	Salmonella enterica Typhi	4.3.1.2	H58	-	NT63	Sensitive	Not Tested	-	Not Tested	-	Sensitive	Sensitive	Resistant	Intermediate	0	0	0	0	0	0	0	0	0	0	1	0	0	0	0	0	0	0	0	Susceptible	Susceptible	1_QRDR	Susceptible	include	include
ERS3796709	4227STDY7466803	32639_1#61	Nepal	2018	5_to_15	Male	0	Salmonella enterica Typhi	4.3.1.2	H58	-	NT14	Sensitive	Not Tested	-	Not Tested	-	Sensitive	Sensitive	Resistant	Resistant	0	0	0	0	0	0	0	0	0	0	1	0	0	0	0	0	0	0	0	Susceptible	Susceptible	1_QRDR	Susceptible	include	include
ERS3796718	4227STDY7466812	32708_1#88	Nepal	2018	15_and_over	Female	0	Salmonella enterica Typhi	4.3.1.2	H58	-	NT3	Sensitive	Sensitive	-	Not Tested	-	Sensitive	Sensitive	Resistant	Resistant	0	0	0	0	0	0	0	0	0	0	1	0	0	0	0	0	0	0	0	Susceptible	Susceptible	1_QRDR	Susceptible	include	include
ERS3796733	4227STDY7466826	32708_1#143	Nepal	2018	5_to_15	Male	0	Salmonella enterica Typhi	4.3.1.2	H58	-	NT5	Not Tested	Sensitive	-	Sensitive	-	Sensitive	Sensitive	Resistant	Intermediate	0	0	0	0	0	0	0	0	0	0	1	0	0	0	0	0	0	0	0	Susceptible	Susceptible	1_QRDR	Susceptible	include	include
ERS3796696	4227STDY7466789	32708_1#4	Nepal	2018	5_to_15	Female	0	Salmonella enterica Typhi	4.3.1.2	H58	-	NT14	Sensitive	Not Tested	-	Sensitive	-	Sensitive	Sensitive	Resistant	Intermediate	0	0	0	0	0	0	0	0	0	0	1	0	0	0	0	0	0	0	0	Susceptible	Susceptible	1_QRDR	Susceptible	include	include
ERS3796697	4227STDY7466790	32708_1#8	Nepal	2018	5_to_15	Male	0	Salmonella enterica Typhi	4.3.1.2	H58	-	NT14	Sensitive	Not Tested	-	Not Tested	-	Sensitive	Sensitive	Resistant	Resistant	0	0	0	0	0	0	0	0	0	0	1	0	0	0	0	0	0	0	0	Susceptible	Susceptible	1_QRDR	Susceptible	include	include
ERS3796701	4227STDY7466791	32708_1#12	Nepal	2018	15_and_over	Male	0	Salmonella enterica Typhi	4.3.1.2	H58	-	NT14	Sensitive	Not Tested	-	Not Tested	-	Sensitive	Sensitive	Resistant	Resistant	0	0	0	0	0	0	0	0	0	0	1	0	0	0	0	0	0	0	0	Susceptible	Susceptible	1_QRDR	Susceptible	include	include
ERS3796700	4227STDY7466792	32708_1#16	Nepal	2018	15_and_over	Male	0	Salmonella enterica Typhi	4.3.1.2	H58	-	NT26	Sensitive	Not Tested	-	Not Tested	-	Sensitive	Sensitive	Resistant	Resistant	0	0	0	0	0	0	0	0	0	0	1	0	0	0	0	0	0	0	0	Susceptible	Susceptible	1_QRDR	Susceptible	include	include
ERS3796698	4227STDY7466793	32708_1#20	Nepal	2018	5_to_15	Female	0	Salmonella enterica Typhi	4.3.1.2	H58	-	NT14	Sensitive	Not Tested	-	Not Tested	-	Sensitive	Sensitive	Resistant	Resistant	0	0	0	0	0	0	0	0	0	0	1	0	0	0	0	0	0	0	0	Susceptible	Susceptible	1_QRDR	Susceptible	include	include
ERS3796702	4227STDY7466796	32708_1#29	Nepal	2018	15_and_over	Male	0	Salmonella enterica Typhi	4.3.1.2	H58	-	NT14	Sensitive	Not Tested	-	Not Tested	-	Sensitive	Sensitive	Resistant	Resistant	0	0	0	0	0	0	0	0	0	0	1	0	0	0	0	0	0	0	0	Susceptible	Susceptible	1_QRDR	Susceptible	include	include
ERS3796708	4227STDY7466800	32708_1#45	Nepal	2018	5_to_15	Female	0	Salmonella enterica Typhi	4.3.1.2	H58	-	NT11	Not Tested	Sensitive	-	Sensitive	-	Sensitive	Sensitive	Resistant	Intermediate	0	0	0	0	0	0	0	0	0	0	1	0	0	0	0	0	0	0	0	Susceptible	Susceptible	1_QRDR	Susceptible	include	include
ERS3796707	4227STDY7466801	32708_1#50	Nepal	2018	5_to_15	Male	0	Salmonella enterica Typhi	4.3.1.2	H58	-	NT11	Not Tested	Sensitive	-	Sensitive	-	Sensitive	Sensitive	Resistant	Sensitive	0	0	0	0	0	0	0	0	0	0	1	0	0	0	0	0	0	0	0	Susceptible	Susceptible	1_QRDR	Susceptible	include	include
ERS3796716	4227STDY7466809	32708_1#75	Nepal	2018	15_and_over	Male	0	Salmonella enterica Typhi	4.3.1.2	H58	-	NT9	Sensitive	Not Tested	-	Not Tested	-	Sensitive	Sensitive	Resistant	Intermediate	0	0	0	0	0	0	0	0	0	0	1	0	0	0	0	0	0	0	0	Susceptible	Susceptible	1_QRDR	Susceptible	include	include
ERS3796719	4227STDY7466810	32708_1#79	Nepal	2018	15_and_over	Female	0	Salmonella enterica Typhi	4.3.1.2	H58	-	NT3	Sensitive	Not Tested	-	Not Tested	-	Sensitive	Sensitive	Resistant	Resistant	0	0	0	0	0	0	0	0	0	0	1	0	0	0	0	0	0	0	0	Susceptible	Susceptible	1_QRDR	Susceptible	include	include
ERS3796720	4227STDY7466813	32708_1#92	Nepal	2018	15_and_over	Male	0	Salmonella enterica Typhi	4.3.1.2	H58	-	NT20	Sensitive	Not Tested	-	Not Tested	-	Sensitive	Sensitive	Resistant	Intermediate	0	0	0	0	0	0	0	0	0	0	1	0	0	0	0	0	0	0	0	Susceptible	Susceptible	1_QRDR	Susceptible	include	include
ERS3796722	4227STDY7466815	32708_1#100	Nepal	2018	5_to_15	Female	0	Salmonella enterica Typhi	4.3.1.2	H58	-	NT5	Not Tested	Sensitive	-	Sensitive	-	Sensitive	Sensitive	Resistant	Intermediate	0	0	0	0	0	0	0	0	0	0	1	0	0	0	0	0	0	0	0	Susceptible	Susceptible	1_QRDR	Susceptible	include	include
ERS3796724	4227STDY7466819	32708_1#113	Nepal	2018	15_and_over	Female	0	Salmonella enterica Typhi	4.3.1.2	H58	-	NT9	Sensitive	Not Tested	-	Not Tested	-	Sensitive	Sensitive	Resistant	Resistant	0	0	0	0	0	0	0	0	0	0	1	0	0	0	0	0	0	0	0	Susceptible	Susceptible	1_QRDR	Susceptible	include	include
ERS3796728	4227STDY7466820	32708_1#117	Nepal	2018	15_and_over	Male	0	Salmonella enterica Typhi	4.3.1.2	H58	-	NT5	Sensitive	Not Tested	-	Not Tested	-	Sensitive	Sensitive	Resistant	Resistant	0	0	0	0	0	0	0	0	0	0	1	0	0	0	0	0	0	0	0	Susceptible	Susceptible	1_QRDR	Susceptible	include	include
ERS3796729	4227STDY7466822	32708_1#125	Nepal	2018	15_and_over	Male	0	Salmonella enterica Typhi	4.3.1.2	H58	-	NT5	Sensitive	Not Tested	-	Not Tested	-	Sensitive	Sensitive	Resistant	Resistant	0	0	0	0	0	0	0	0	0	0	1	0	0	0	0	0	0	0	0	Susceptible	Susceptible	1_QRDR	Susceptible	include	include
ERS3796731	4227STDY7466824	32708_1#134	Nepal	2018	15_and_over	Female	0	Salmonella enterica Typhi	4.3.1.2	H58	-	NT5	Sensitive	Sensitive	-	Not Tested	-	Sensitive	Sensitive	Resistant	Resistant	0	0	0	0	0	0	0	0	0	0	1	0	0	0	0	0	0	0	0	Susceptible	Susceptible	1_QRDR	Susceptible	include	include
ERS3796732	4227STDY7466825	32708_1#138	Nepal	2018	15_and_over	Male	0	Salmonella enterica Typhi	4.3.1.2	H58	-	NT5	Sensitive	Sensitive	-	Not Tested	-	Sensitive	Sensitive	Resistant	Intermediate	0	0	0	0	0	0	0	0	0	0	1	0	0	0	0	0	0	0	0	Susceptible	Susceptible	1_QRDR	Susceptible	include	include
ERS3796726	4227STDY7466818	32708_1#112	Nepal	2018	15_and_over	Female	0	Salmonella enterica Typhi	4.3.1.2	H58	-	NT14	Sensitive	Not Tested	-	Not Tested	-	Sensitive	Sensitive	Resistant	Resistant	0	0	0	0	0	0	0	0	0	0	1	0	0	0	0	0	0	0	0	Susceptible	Susceptible	1_QRDR	Susceptible	include	include
ERS3796734	4227STDY7466827	32708_1#147	Nepal	2018	under_5	Male	0	Salmonella enterica Typhi	4.3.1.2	H58	-	NT20	Sensitive	Sensitive	-	Not Tested	-	Sensitive	Sensitive	Resistant	Resistant	0	0	0	0	0	0	0	0	0	0	1	0	0	0	0	0	0	0	0	Susceptible	Susceptible	1_QRDR	Susceptible	include	include
ERS3796686	4227STDY7466776	32708_1#317	Nepal	2018	5_to_15	Male	0	Salmonella enterica Typhi	4.3.1.2	H58	-	NT50	Sensitive	Not Tested	-	Not Tested	-	Sensitive	Sensitive	Resistant	Resistant	0	0	0	0	0	0	0	0	0	0	1	0	0	0	0	0	0	0	0	Susceptible	Susceptible	1_QRDR	Susceptible	include	include
ERS3796684	4227STDY7466777	32708_1#320	Nepal	2018	under_5	Female	0	Salmonella enterica Typhi	4.3.1.2	H58	-	NT29	Sensitive	Sensitive	-	Not Tested	-	Sensitive	Sensitive	Resistant	Intermediate	0	0	0	0	0	0	0	0	0	0	1	0	0	0	0	0	0	0	0	Susceptible	Susceptible	1_QRDR	Susceptible	include	include
ERS3796736	4227STDY7466830	32708_1#159	Nepal	2019	15_and_over	Female	0	Salmonella enterica Typhi	4.3.1.2	H58	-	NA	Sensitive	Sensitive	-	Not Tested	-	Sensitive	Sensitive	Resistant	Intermediate	0	0	0	0	0	0	0	0	0	0	1	0	0	0	0	0	0	0	0	Susceptible	Susceptible	1_QRDR	Susceptible	exclude	exclude
ERS3796741	4227STDY7466834	32708_1#176	Nepal	2019	NA	Female	0	Salmonella enterica Typhi	4.3.1.2	H58	-	NA	Sensitive	Not Tested	-	Not Tested	-	Sensitive	Sensitive	Resistant	Resistant	0	0	0	0	0	0	0	0	0	0	1	0	0	0	0	0	0	0	0	Susceptible	Susceptible	1_QRDR	Susceptible	exclude	exclude
ERS3796742	4227STDY7466835	32708_1#180	Nepal	2019	NA	Male	0	Salmonella enterica Typhi	4.3.1.2	H58	-	NA	Sensitive	Sensitive	-	Not Tested	-	Sensitive	Sensitive	Resistant	Resistant	0	0	0	0	0	0	0	0	0	0	1	0	0	0	0	0	0	0	0	Susceptible	Susceptible	1_QRDR	Susceptible	exclude	exclude
ERS3796671	4227STDY7466764	32708_1#291	Nepal	2018	5_to_15	Female	0	Salmonella enterica Typhi	4.3.1.2	H58	-	NT29	Not Tested	Sensitive	-	Sensitive	-	Resistant	Sensitive	Resistant	Sensitive	0	0	0	0	0	0	0	0	0	0	1	0	0	0	0	0	0	0	0	Susceptible	Susceptible	1_QRDR	Susceptible	include	include
ERS3796703	4227STDY7466795	32708_1#28	Nepal	2018	5_to_15	Male	0	Salmonella enterica Typhi	4.3.1.2	H58	-	NT14	Not Tested	Sensitive	-	Sensitive	-	Resistant	Sensitive	Resistant	Sensitive	0	0	0	0	0	0	0	0	0	0	1	0	0	0	0	0	0	0	0	Susceptible	Susceptible	1_QRDR	Susceptible	include	include
ERS3796691	4227STDY7466785	32708_1#342	Nepal	2018	5_to_15	Female	0	Salmonella enterica Typhi	4.3.1.2	H58	-	NT25	Not Tested	Sensitive	-	Sensitive	-	Resistant	Sensitive	Resistant	Sensitive	0	0	0	0	0	0	0	0	0	0	1	0	0	0	0	0	0	0	0	Susceptible	Susceptible	1_QRDR	Susceptible	include	include
ERS3796706	4227STDY7466799	32708_1#41	Nepal	2018	5_to_15	Male	0	Salmonella enterica Typhi	4.3.1.2	H58	-	NT29	Not Tested	Sensitive	-	Sensitive	-	Resistant	Sensitive	Resistant	Sensitive	0	0	0	0	0	0	0	0	0	0	1	0	0	0	0	0	0	0	0	Susceptible	Susceptible	1_QRDR	Susceptible	include	include
ERS3796656	4227STDY7466749	32639_1#40	Nepal	2017	15_and_over	Male	0	Salmonella enterica Typhi	4.3.1.2	H58	-	NT13	Sensitive	Not Tested	-	Not Tested	-	Not Tested	Sensitive	Resistant	Intermediate	0	0	0	0	0	0	0	0	0	0	1	0	0	0	0	0	0	0	0	Susceptible	Susceptible	1_QRDR	Susceptible	include	include
ERS3796725	4227STDY7466817	32708_1#108	Nepal	2018	15_and_over	Male	0	Salmonella enterica Typhi	4.3.1.2	H58	-	NT14	NA	NA	-	NA	-	NA	NA	NA	NA	0	0	0	0	0	0	0	0	0	0	1	0	0	0	0	0	0	0	0	Susceptible	Susceptible	1_QRDR	Susceptible	include	include
ERS3796727	4227STDY7466821	32708_1#121	Nepal	2018	15_and_over	Male	0	Salmonella enterica Typhi	4.3.1.2	H58	-	NT3	NA	NA	-	NA	-	NA	NA	NA	NA	0	0	0	0	0	0	0	0	0	0	1	0	0	0	0	0	0	0	0	Susceptible	Susceptible	1_QRDR	Susceptible	include	include
ERS3796396	4227STDY7466489	32639_1#277	Bangladesh	2018	under_5	Female	0	Salmonella enterica Typhi	4.3.1.2	H58	-	BT25	Sensitive	Sensitive	Sensitive	Sensitive	Sensitive	Sensitive	Sensitive	Resistant	Intermediate	0	0	0	0	0	0	0	0	0	0	1	0	0	0	0	0	0	0	0	Susceptible	Susceptible	1_QRDR	Susceptible	include	include
ERS3796217	4227STDY7466311	32640_3#355	Bangladesh	2016	under_5	Female	0	Salmonella enterica Typhi	4.3.1.1	H58	-	NA	Resistant	Sensitive	Sensitive	Resistant	Sensitive	Sensitive	Resistant	Resistant	Intermediate	1	1	0	1	1	1	1	1	0	0	1	0	0	0	0	0	0	0	0	MDR_transposon	MDR	1_QRDR	Susceptible	exclude	exclude
ERS3796198	4227STDY7466290	32639_1#275	Bangladesh	2016	5_to_15	Male	0	Salmonella enterica Typhi	4.3.1.1	H58	-	NA	Resistant	Sensitive	Sensitive	Resistant	Sensitive	Sensitive	Resistant	Resistant	Intermediate	1	1	0	1	1	1	1	1	0	0	1	0	0	0	0	0	0	0	0	MDR_transposon	MDR	1_QRDR	Susceptible	exclude	exclude
ERS3796201	4227STDY7466292	32639_1#281	Bangladesh	2016	5_to_15	Female	0	Salmonella enterica Typhi	4.3.1.1	H58	-	NA	Resistant	Sensitive	Sensitive	Resistant	Sensitive	Sensitive	Resistant	Resistant	Intermediate	1	1	0	1	1	1	1	1	0	0	1	0	0	0	0	0	0	0	0	MDR_transposon	MDR	1_QRDR	Susceptible	exclude	exclude
ERS3796282	4227STDY7466374	32639_1#210	Bangladesh	2017	15_and_over	Female	0	Salmonella enterica Typhi	4.3.1.1	H58	-	BT29	Resistant	Sensitive	Sensitive	Resistant	Sensitive	Sensitive	Resistant	Resistant	Intermediate	1	1	0	1	1	1	1	1	0	0	1	0	0	0	0	0	0	0	0	MDR_transposon	MDR	1_QRDR	Susceptible	include	include
ERS3796277	4227STDY7466371	32639_1#202	Bangladesh	2017	5_to_15	Female	0	Salmonella enterica Typhi	4.3.1.1	H58	-	BT20	Resistant	Sensitive	Sensitive	Resistant	Sensitive	Sensitive	Resistant	Resistant	Intermediate	1	1	0	1	1	1	1	1	0	0	1	0	0	0	0	0	0	0	0	MDR_transposon	MDR	1_QRDR	Susceptible	include	include
ERS3796215	4227STDY7466309	32639_1#327	Bangladesh	2017	5_to_15	Male	0	Salmonella enterica Typhi	4.3.1.1	H58	-	BT3	Intermediate	Sensitive	Sensitive	Resistant	Sensitive	Sensitive	Resistant	Resistant	Intermediate	1	1	0	1	1	1	1	1	0	0	1	0	0	0	0	0	0	0	0	MDR_transposon	MDR	1_QRDR	Susceptible	include	include
ERS3796244	4227STDY7466336	32639_1#72	Bangladesh	2017	under_5	Female	0	Salmonella enterica Typhi	4.3.1.1	H58	-	BT3	Resistant	Sensitive	Sensitive	Resistant	Not Tested	Sensitive	Resistant	Resistant	Intermediate	1	1	0	1	1	1	1	1	0	0	1	0	0	0	0	0	0	0	0	MDR_transposon	MDR	1_QRDR	Susceptible	include	include
ERS3796312	4227STDY7466410	32639_1#328	Bangladesh	2017	5_to_15	Female	0	Salmonella enterica Typhi	4.3.1.1	H58	-	BT20	Resistant	Sensitive	Sensitive	Resistant	Sensitive	Sensitive	Resistant	Resistant	Intermediate	1	1	0	1	1	1	1	1	0	0	1	0	0	0	0	0	0	0	0	MDR_transposon	MDR	1_QRDR	Susceptible	include	include
ERS3796251	4227STDY7466344	32639_1#93	Bangladesh	2017	5_to_15	Male	0	Salmonella enterica Typhi	4.3.1.1	H58	-	BT3	Resistant	Sensitive	Sensitive	Resistant	Sensitive	Sensitive	Resistant	Resistant	Intermediate	1	1	0	1	1	1	1	1	0	0	1	0	0	0	0	0	0	0	0	MDR_transposon	MDR	1_QRDR	Susceptible	include	include
ERS3796234	4227STDY7466327	32639_1#35	Bangladesh	2017	under_5	Male	0	Salmonella enterica Typhi	4.3.1.1	H58	-	BT3	Resistant	Sensitive	Sensitive	Resistant	Sensitive	Sensitive	Resistant	Resistant	Intermediate	1	1	0	1	1	1	1	1	0	0	1	0	0	0	0	0	0	0	0	MDR_transposon	MDR	1_QRDR	Susceptible	include	include
ERS3796250	4227STDY7466343	32639_1#90	Bangladesh	2017	5_to_15	Male	0	Salmonella enterica Typhi	4.3.1.1	H58	-	BT29	Resistant	Sensitive	Sensitive	Resistant	Sensitive	Sensitive	Resistant	Resistant	Intermediate	1	1	0	1	1	1	1	1	0	0	1	0	0	0	0	0	0	0	0	MDR_transposon	MDR	1_QRDR	Susceptible	include	include
ERS3796220	4227STDY7466314	32639_1#341	Bangladesh	2017	under_5	Female	0	Salmonella enterica Typhi	4.3.1.1	H58	-	BT3	Resistant	Sensitive	Sensitive	Resistant	Not Tested	Sensitive	Resistant	Resistant	Intermediate	1	1	0	1	1	1	1	1	0	0	1	0	0	0	0	0	0	0	0	MDR_transposon	MDR	1_QRDR	Susceptible	include	include
ERS3796264	4227STDY7466357	32639_1#147	Bangladesh	2017	5_to_15	Female	0	Salmonella enterica Typhi	4.3.1.1	H58	-	BT20	Resistant	Sensitive	Sensitive	Resistant	Sensitive	Sensitive	Not Tested	Resistant	Intermediate	1	1	0	1	1	1	1	1	0	0	1	0	0	0	0	0	0	0	0	MDR_transposon	MDR	1_QRDR	Susceptible	include	include
ERS3796200	4227STDY7466294	32639_1#287	Bangladesh	2017	5_to_15	Female	0	Salmonella enterica Typhi	4.3.1.1	H58	-	BT9	Resistant	Sensitive	Sensitive	Resistant	Sensitive	Sensitive	Resistant	Resistant	Intermediate	1	1	0	1	1	1	1	1	0	0	1	0	0	0	0	0	0	0	0	MDR_transposon	MDR	1_QRDR	Susceptible	include	include
ERS3796259	4227STDY7466350	32639_1#118	Bangladesh	2017	15_and_over	Male	0	Salmonella enterica Typhi	4.3.1.1	H58	-	BT29	Resistant	Sensitive	Sensitive	Resistant	Sensitive	Sensitive	Resistant	Resistant	Intermediate	1	1	0	1	1	1	1	1	0	0	1	0	0	0	0	0	0	0	0	MDR_transposon	MDR	1_QRDR	Susceptible	include	include
ERS3796247	4227STDY7466340	32639_1#80	Bangladesh	2017	under_5	Female	0	Salmonella enterica Typhi	4.3.1.1	H58	-	BT9	Resistant	Sensitive	Sensitive	Resistant	Sensitive	Sensitive	Resistant	Resistant	Intermediate	1	1	0	1	1	1	1	1	0	0	1	0	0	0	0	0	0	0	0	MDR_transposon	MDR	1_QRDR	Susceptible	include	include
ERS3796243	4227STDY7466335	32639_1#67	Bangladesh	2017	under_5	Female	0	Salmonella enterica Typhi	4.3.1.1	H58	-	BT3	Resistant	Sensitive	Sensitive	Resistant	Sensitive	Sensitive	Resistant	Resistant	Intermediate	1	1	0	1	1	1	1	1	0	0	1	0	0	0	0	0	0	0	0	MDR_transposon	MDR	1_QRDR	Susceptible	include	include
ERS3796211	4227STDY7466304	32639_1#314	Bangladesh	2017	5_to_15	Female	0	Salmonella enterica Typhi	4.3.1.1	H58	-	BT13	Sensitive	Sensitive	Sensitive	Sensitive	Sensitive	Sensitive	Sensitive	Resistant	Intermediate	1	1	0	0	0	1	0	0	0	0	1	0	0	0	0	0	0	0	0	Bangladesh_transposon	AMR	1_QRDR	Susceptible	include	include
ERS3796218	4227STDY7466306	32639_1#320	Bangladesh	2017	15_and_over	Female	0	Salmonella enterica Typhi	4.3.1.1	H58	-	BT13	Sensitive	Sensitive	Sensitive	Resistant	Sensitive	Sensitive	Resistant	Resistant	Intermediate	1	1	0	0	0	1	0	0	0	0	1	0	0	0	0	0	0	0	0	Bangladesh_transposon	AMR	1_QRDR	Susceptible	include	include
ERS3796224	4227STDY7466316	32639_1#347	Bangladesh	2017	5_to_15	Male	0	Salmonella enterica Typhi	4.3.1.1	H58	-	BT78	Resistant	Sensitive	Sensitive	Resistant	Sensitive	Sensitive	Resistant	Resistant	Sensitive	1	1	0	1	1	1	1	1	0	0	1	0	0	0	0	0	0	0	0	MDR_transposon	MDR	1_QRDR	Susceptible	include	include
ERS3796230	4227STDY7466322	32639_1#14	Bangladesh	2017	5_to_15	Male	0	Salmonella enterica Typhi	4.3.1.1	H58	-	BT3	Resistant	Sensitive	Sensitive	Resistant	Sensitive	Sensitive	Resistant	Resistant	Intermediate	1	1	0	1	1	1	1	1	0	0	1	0	0	0	0	0	0	0	0	MDR_transposon	MDR	1_QRDR	Susceptible	include	include
ERS3796229	4227STDY7466324	32639_1#21	Bangladesh	2017	5_to_15	Male	0	Salmonella enterica Typhi	4.3.1.1	H58	-	BT3	Resistant	Sensitive	Sensitive	Resistant	Sensitive	Sensitive	Resistant	Resistant	Intermediate	1	1	0	1	1	1	1	1	0	0	1	0	0	0	0	0	0	0	0	MDR_transposon	MDR	1_QRDR	Susceptible	include	include
ERS3796365	4227STDY7466404	32639_1#311	Bangladesh	2017	under_5	Male	0	Salmonella enterica Typhi	4.3.1.1	H58	-	BT76	Sensitive	Sensitive	Sensitive	Sensitive	Sensitive	Sensitive	Sensitive	Resistant	Intermediate	0	0	0	0	0	0	0	0	0	0	1	0	0	0	0	0	0	0	0	Susceptible	Susceptible	1_QRDR	Susceptible	include	include
ERS3796260	4227STDY7466353	32639_1#130	Bangladesh	2017	5_to_15	Female	0	Salmonella enterica Typhi	4.3.1.1	H58	-	BT20	Resistant	Sensitive	Sensitive	Resistant	Sensitive	Sensitive	Resistant	Resistant	Intermediate	1	1	0	1	1	1	1	1	0	0	1	0	0	0	0	0	0	0	0	MDR_transposon	MDR	1_QRDR	Susceptible	include	include
ERS3796258	4227STDY7466352	32639_1#127	Bangladesh	2017	5_to_15	Male	0	Salmonella enterica Typhi	4.3.1.1	H58	-	BT3	Resistant	Sensitive	Sensitive	Resistant	Sensitive	Sensitive	Resistant	Resistant	Intermediate	1	1	0	1	1	1	1	1	0	0	1	0	0	0	0	0	0	0	0	MDR_transposon	MDR	1_QRDR	Susceptible	include	include
ERS3796278	4227STDY7466369	32639_1#194	Bangladesh	2017	5_to_15	Male	0	Salmonella enterica Typhi	4.3.1.1	H58	-	BT29	Resistant	Sensitive	Sensitive	Resistant	Sensitive	Sensitive	Resistant	Resistant	Intermediate	1	1	0	1	1	1	1	1	0	0	1	0	0	0	0	0	0	0	0	MDR_transposon	MDR	1_QRDR	Susceptible	include	include
ERS3796286	4227STDY7466379	32639_1#228	Bangladesh	2017	5_to_15	Female	0	Salmonella enterica Typhi	4.3.1.1	H58	-	BT20	Resistant	Sensitive	Sensitive	Resistant	Sensitive	Sensitive	Resistant	Resistant	Intermediate	1	1	0	1	1	1	1	1	0	0	1	0	0	0	0	0	0	0	0	MDR_transposon	MDR	1_QRDR	Susceptible	include	include
ERS3796255	4227STDY7466349	32639_1#115	Bangladesh	2017	under_5	Female	0	Salmonella enterica Typhi	4.3.1.1	H58	-	BT20	Resistant	Sensitive	Sensitive	Resistant	Sensitive	Sensitive	Resistant	Resistant	Intermediate	1	1	0	1	1	1	1	1	0	0	1	0	0	0	0	0	0	0	0	MDR_transposon	MDR	1_QRDR	Susceptible	include	include
ERS3796225	4227STDY7466318	32639_1#351	Bangladesh	2017	under_5	Female	0	Salmonella enterica Typhi	4.3.1.1	H58	-	BT3	Resistant	Sensitive	Sensitive	Resistant	Sensitive	Sensitive	Resistant	Resistant	Intermediate	1	1	0	1	1	1	1	1	0	0	1	0	0	0	0	0	0	0	0	MDR_transposon	MDR	1_QRDR	Susceptible	include	include
ERS3796270	4227STDY7466363	32639_1#170	Bangladesh	2017	5_to_15	Female	0	Salmonella enterica Typhi	4.3.1.1	H58	-	BT107	Resistant	Sensitive	Sensitive	Resistant	Sensitive	Sensitive	Resistant	Resistant	Intermediate	1	1	0	1	1	1	1	1	0	0	1	0	0	0	0	0	0	0	0	MDR_transposon	MDR	1_QRDR	Susceptible	include	include
ERS3796274	4227STDY7466364	32639_1#173	Bangladesh	2017	5_to_15	Female	0	Salmonella enterica Typhi	4.3.1.1	H58	-	BT19	Resistant	Sensitive	Sensitive	Resistant	Sensitive	Sensitive	Resistant	Resistant	Intermediate	1	1	0	1	1	1	1	1	0	0	1	0	0	0	0	0	0	0	0	MDR_transposon	MDR	1_QRDR	Susceptible	include	include
ERS3796269	4227STDY7466362	32639_1#165	Bangladesh	2017	15_and_over	Female	0	Salmonella enterica Typhi	4.3.1.1	H58	-	BT20	Resistant	Sensitive	Sensitive	Resistant	Sensitive	Sensitive	Resistant	Resistant	Intermediate	1	1	0	1	1	1	1	1	0	0	1	0	0	0	0	0	0	0	0	MDR_transposon	MDR	1_QRDR	Susceptible	include	include
ERS3796305	4227STDY7466400	32639_1#298	Bangladesh	2017	15_and_over	Male	0	Salmonella enterica Typhi	4.3.1.1	H58	-	BT20	Resistant	Sensitive	Sensitive	Resistant	Sensitive	Sensitive	Resistant	Resistant	Intermediate	1	1	0	1	1	1	1	1	0	0	1	0	0	0	0	0	0	0	0	MDR_transposon	MDR	1_QRDR	Susceptible	include	include
ERS3796308	4227STDY7466397	32639_1#290	Bangladesh	2017	5_to_15	Female	0	Salmonella enterica Typhi	4.3.1.1	H58	-	BT133	Resistant	Sensitive	Sensitive	Resistant	Sensitive	Sensitive	Resistant	Resistant	Sensitive	1	1	0	1	1	1	1	1	0	0	1	0	0	0	0	0	0	0	0	MDR_transposon	MDR	1_QRDR	Susceptible	include	include
ERS3796291	4227STDY7466384	32639_1#247	Bangladesh	2017	under_5	Male	0	Salmonella enterica Typhi	4.3.1.1	H58	-	BT84	Sensitive	Sensitive	Sensitive	Resistant	Sensitive	Sensitive	Resistant	Resistant	Intermediate	1	1	0	0	0	1	0	0	0	0	1	0	0	0	0	0	0	0	0	Bangladesh_transposon	AMR	1_QRDR	Susceptible	include	include
ERS3796292	4227STDY7466385	32639_1#249	Bangladesh	2017	under_5	Male	0	Salmonella enterica Typhi	4.3.1.1	H58	-	BT3	Resistant	Sensitive	Sensitive	Resistant	Sensitive	Sensitive	Resistant	Resistant	Intermediate	1	1	0	1	1	1	1	1	0	0	1	0	0	0	0	0	0	0	0	MDR_transposon	MDR	1_QRDR	Susceptible	include	include
ERS3796306	4227STDY7466399	32639_1#296	Bangladesh	2017	5_to_15	Male	0	Salmonella enterica Typhi	4.3.1.1	H58	-	BT84	Sensitive	Sensitive	Sensitive	Sensitive	Sensitive	Sensitive	Sensitive	Resistant	Intermediate	1	1	0	0	0	1	0	0	0	0	1	0	0	0	0	0	0	0	0	Bangladesh_transposon	AMR	1_QRDR	Susceptible	include	include
ERS3796336	4227STDY7466435	32639_1#66	Bangladesh	2018	5_to_15	Female	0	Salmonella enterica Typhi	4.3.1.1	H58	-	BT20	Resistant	Sensitive	Sensitive	Resistant	Sensitive	Sensitive	Resistant	Resistant	Intermediate	1	1	0	1	1	1	1	1	0	0	1	0	0	0	0	0	0	0	0	MDR_transposon	MDR	1_QRDR	Susceptible	include	include
ERS3796348	4227STDY7466445	32639_1#108	Bangladesh	2018	5_to_15	Female	0	Salmonella enterica Typhi	4.3.1.1	H58	-	BT121	Resistant	Sensitive	Sensitive	Resistant	Sensitive	Sensitive	Resistant	Resistant	Intermediate	1	1	0	1	1	1	1	1	0	0	1	0	0	0	0	0	0	0	0	MDR_transposon	MDR	1_QRDR	Susceptible	include	include
ERS3796427	4227STDY7466520	32639_1#15	Bangladesh	2018	5_to_15	Female	0	Salmonella enterica Typhi	4.3.1.1	H58	-	BT20	Resistant	Sensitive	Sensitive	Resistant	Sensitive	Sensitive	Resistant	Resistant	Intermediate	1	1	0	1	1	1	1	1	0	0	1	0	0	0	0	0	0	0	0	MDR_transposon	MDR	1_QRDR	Susceptible	include	include
ERS3796492	4227STDY7466585	32708_1#15	Bangladesh	2018	5_to_15	Male	0	Salmonella enterica Typhi	4.3.1.1	H58	-	BT20	Resistant	Sensitive	Sensitive	Resistant	Sensitive	Sensitive	Resistant	Resistant	Intermediate	1	1	0	1	1	1	1	1	0	0	1	0	0	0	0	0	0	0	0	MDR_transposon	MDR	1_QRDR	Susceptible	include	include
ERS3796300	4227STDY7466393	32639_1#278	Bangladesh	2018	5_to_15	Female	0	Salmonella enterica Typhi	4.3.1.1	H58	-	BT26	Sensitive	Sensitive	Sensitive	Resistant	Sensitive	Sensitive	Resistant	Resistant	Intermediate	1	1	0	0	0	1	0	0	0	0	1	0	0	0	0	0	0	0	0	Bangladesh_transposon	AMR	1_QRDR	Susceptible	include	include
ERS3796319	4227STDY7466418	32639_1#353	Bangladesh	2018	under_5	Male	0	Salmonella enterica Typhi	4.3.1.1	H58	-	BT20	Resistant	Sensitive	Sensitive	Resistant	Sensitive	Sensitive	Resistant	Resistant	Intermediate	1	1	0	1	1	1	1	1	0	0	1	0	0	0	0	0	0	0	0	MDR_transposon	MDR	1_QRDR	Susceptible	include	include
ERS3796311	4227STDY7466411	32639_1#331	Bangladesh	2018	15_and_over	Male	0	Salmonella enterica Typhi	4.3.1.1	H58	-	BT20	Resistant	Sensitive	Sensitive	Resistant	Sensitive	Sensitive	Resistant	Resistant	Intermediate	1	1	0	1	1	1	1	1	0	0	1	0	0	0	0	0	0	0	0	MDR_transposon	MDR	1_QRDR	Susceptible	include	include
ERS3796334	4227STDY7466433	32639_1#58	Bangladesh	2018	under_5	Male	0	Salmonella enterica Typhi	4.3.1.1	H58	-	BT20	Resistant	Sensitive	Sensitive	Resistant	Sensitive	Sensitive	Resistant	Resistant	Intermediate	1	1	0	1	1	1	1	1	0	0	1	0	0	0	0	0	0	0	0	MDR_transposon	MDR	1_QRDR	Susceptible	include	include
ERS3796347	4227STDY7466446	32639_1#109	Bangladesh	2018	15_and_over	Male	0	Salmonella enterica Typhi	4.3.1.1	H58	-	BT106	Resistant	Sensitive	Sensitive	Resistant	Sensitive	Sensitive	Resistant	Resistant	Intermediate	1	1	0	1	1	1	1	1	0	0	1	0	0	0	0	0	0	0	0	MDR_transposon	MDR	1_QRDR	Susceptible	include	include
ERS3796414	4227STDY7466507	32639_1#332	Bangladesh	2018	5_to_15	Female	0	Salmonella enterica Typhi	4.3.1.1	H58	-	BT20	Resistant	Sensitive	Sensitive	Resistant	Sensitive	Sensitive	Resistant	Resistant	Intermediate	1	1	0	1	1	1	1	1	0	0	1	0	0	0	0	0	0	0	0	MDR_transposon	MDR	1_QRDR	Susceptible	include	include
ERS3796426	4227STDY7466519	32639_1#10	Bangladesh	2018	under_5	Female	0	Salmonella enterica Typhi	4.3.1.1	H58	-	BT3	Sensitive	Sensitive	Sensitive	Resistant	Sensitive	Sensitive	Resistant	Resistant	Intermediate	1	1	0	0	0	1	0	0	0	0	1	0	0	0	0	0	0	0	0	Bangladesh_transposon	AMR	1_QRDR	Susceptible	include	include
ERS3796451	4227STDY7466543	32639_1#107	Bangladesh	2018	under_5	Female	0	Salmonella enterica Typhi	4.3.1.1	H58	-	BT20	Resistant	Sensitive	Sensitive	Resistant	Sensitive	Sensitive	Resistant	Resistant	Intermediate	1	1	0	1	1	1	1	1	0	0	1	0	0	0	0	0	0	0	0	MDR_transposon	MDR	1_QRDR	Susceptible	include	include
ERS3796510	4227STDY7466604	32708_1#87	Bangladesh	2018	under_5	Male	0	Salmonella enterica Typhi	4.3.1.1	H58	-	BT20	Resistant	Sensitive	Sensitive	Resistant	Sensitive	Sensitive	Resistant	Resistant	Intermediate	1	1	0	1	1	1	1	1	0	0	1	0	0	0	0	0	0	0	0	MDR_transposon	MDR	1_QRDR	Susceptible	include	include
ERS3796328	4227STDY7466427	32639_1#34	Bangladesh	2018	5_to_15	Female	0	Salmonella enterica Typhi	4.3.1.1	H58	-	BT20	Resistant	Sensitive	Sensitive	Resistant	Sensitive	Sensitive	Resistant	Resistant	Intermediate	1	1	0	1	1	1	1	1	0	0	1	0	0	0	0	0	0	0	0	MDR_transposon	MDR	1_QRDR	Susceptible	include	include
ERS3796327	4227STDY7466426	32639_1#29	Bangladesh	2018	under_5	Male	0	Salmonella enterica Typhi	4.3.1.1	H58	-	BT110	Sensitive	Sensitive	Sensitive	Sensitive	Sensitive	Sensitive	Sensitive	Resistant	Intermediate	0	0	0	0	0	0	0	0	0	0	1	0	0	0	0	0	0	0	0	Susceptible	Susceptible	1_QRDR	Susceptible	include	include
ERS3796322	4227STDY7466420	32639_1#8	Bangladesh	2018	5_to_15	Female	0	Salmonella enterica Typhi	4.3.1.1	H58	-	BT20	Resistant	Sensitive	Sensitive	Resistant	Sensitive	Sensitive	Resistant	Resistant	Intermediate	1	1	0	1	1	1	1	1	0	0	1	0	0	0	0	0	0	0	0	MDR_transposon	MDR	1_QRDR	Susceptible	include	include
ERS3796339	4227STDY7466440	32639_1#87	Bangladesh	2018	5_to_15	Male	0	Salmonella enterica Typhi	4.3.1.1	H58	-	BT20	Resistant	Sensitive	Sensitive	Resistant	Sensitive	Sensitive	Resistant	Resistant	Intermediate	1	1	0	1	1	1	1	1	0	0	1	0	0	0	0	0	0	0	0	MDR_transposon	MDR	1_QRDR	Susceptible	include	include
ERS3796341	4227STDY7466438	32639_1#79	Bangladesh	2018	5_to_15	Female	0	Salmonella enterica Typhi	4.3.1.1	H58	-	BT20	Resistant	Sensitive	Sensitive	Resistant	Sensitive	Sensitive	Resistant	Resistant	Intermediate	1	1	0	1	1	1	1	1	0	0	1	0	0	0	0	0	0	0	0	MDR_transposon	MDR	1_QRDR	Susceptible	include	include
ERS3796329	4227STDY7466428	32639_1#37	Bangladesh	2018	5_to_15	Female	0	Salmonella enterica Typhi	4.3.1.1	H58	-	BT20	Resistant	Sensitive	Sensitive	Resistant	Sensitive	Sensitive	Resistant	Resistant	Intermediate	1	1	0	1	1	1	1	1	0	0	1	0	0	0	0	0	0	0	0	MDR_transposon	MDR	1_QRDR	Susceptible	include	include
ERS3796337	4227STDY7466436	32639_1#71	Bangladesh	2018	5_to_15	Male	0	Salmonella enterica Typhi	4.3.1.1	H58	-	BT20	Resistant	Sensitive	Sensitive	Resistant	Sensitive	Sensitive	Resistant	Resistant	Intermediate	1	1	0	1	1	1	1	1	0	0	1	0	0	0	0	0	0	0	0	MDR_transposon	MDR	1_QRDR	Susceptible	include	include
ERS3796349	4227STDY7466448	32639_1#117	Bangladesh	2018	5_to_15	Female	0	Salmonella enterica Typhi	4.3.1.1	H58	-	BT20	Resistant	Sensitive	Sensitive	Resistant	Sensitive	Sensitive	Resistant	Resistant	Intermediate	1	1	0	1	1	1	1	1	0	0	1	0	0	0	0	0	0	0	0	MDR_transposon	MDR	1_QRDR	Susceptible	include	include
ERS3796351	4227STDY7466450	32639_1#126	Bangladesh	2018	5_to_15	Female	0	Salmonella enterica Typhi	4.3.1.1	H58	-	BT26	Sensitive	Sensitive	Sensitive	Resistant	Sensitive	Sensitive	Resistant	Resistant	Intermediate	1	1	0	0	0	1	0	0	0	0	1	0	0	0	0	0	0	0	0	Bangladesh_transposon	AMR	1_QRDR	Susceptible	include	include
ERS3796413	4227STDY7466506	32639_1#329	Bangladesh	2018	under_5	Male	0	Salmonella enterica Typhi	4.3.1.1	H58	-	BT20	Resistant	Sensitive	Sensitive	Resistant	Sensitive	Sensitive	Resistant	Resistant	Intermediate	1	1	0	1	1	1	1	1	0	0	1	0	0	0	0	0	0	0	0	MDR_transposon	MDR	1_QRDR	Susceptible	include	include
ERS3796419	4227STDY7466512	32639_1#345	Bangladesh	2018	under_5	Male	0	Salmonella enterica Typhi	4.3.1.1	H58	-	BT3	Sensitive	Sensitive	Sensitive	Resistant	Sensitive	Sensitive	Resistant	Resistant	Intermediate	1	1	0	0	0	1	0	0	0	0	1	0	0	0	0	0	0	0	0	Bangladesh_transposon	AMR	1_QRDR	Susceptible	include	include
ERS3796412	4227STDY7466505	32639_1#326	Bangladesh	2018	15_and_over	Female	0	Salmonella enterica Typhi	4.3.1.1	H58	-	BT3	Sensitive	Sensitive	Sensitive	Resistant	Sensitive	Sensitive	Resistant	Resistant	Intermediate	1	1	0	0	0	1	0	0	0	0	1	0	0	0	0	0	0	0	0	Bangladesh_transposon	AMR	1_QRDR	Susceptible	include	include
ERS3796527	4227STDY7466620	32708_1#150	Bangladesh	2018	5_to_15	Female	0	Salmonella enterica Typhi	4.3.1.1	H58	-	BT3	Resistant	Sensitive	Sensitive	Resistant	Sensitive	Sensitive	Resistant	Resistant	Sensitive	1	1	0	1	1	1	1	1	0	0	1	0	0	0	0	0	0	0	0	MDR_transposon	MDR	1_QRDR	Susceptible	include	include
ERS3796375	4227STDY7466469	32639_1#201	Bangladesh	2018	5_to_15	Male	0	Salmonella enterica Typhi	4.3.1.1	H58	-	BT20	Resistant	Sensitive	Sensitive	Resistant	Sensitive	Sensitive	Resistant	Resistant	Intermediate	1	1	0	1	1	1	1	1	0	0	1	0	0	0	0	0	0	0	0	MDR_transposon	MDR	1_QRDR	Susceptible	include	include
ERS3796342	4227STDY7466441	32639_1#92	Bangladesh	2018	under_5	Male	0	Salmonella enterica Typhi	4.3.1.1	H58	-	BT20	Resistant	Sensitive	Sensitive	Resistant	Sensitive	Sensitive	Resistant	Resistant	Intermediate	1	1	0	1	1	1	1	1	0	0	1	0	0	0	0	0	0	0	0	MDR_transposon	MDR	1_QRDR	Susceptible	include	include
ERS3796353	4227STDY7466452	32639_1#134	Bangladesh	2018	5_to_15	Male	0	Salmonella enterica Typhi	4.3.1.1	H58	-	BT20	Resistant	Sensitive	Sensitive	Resistant	Sensitive	Sensitive	Resistant	Resistant	Intermediate	1	1	0	1	1	1	1	1	0	0	1	0	0	0	0	0	0	0	0	MDR_transposon	MDR	1_QRDR	Susceptible	include	include
ERS3796373	4227STDY7466466	32639_1#192	Bangladesh	2018	under_5	Female	0	Salmonella enterica Typhi	4.3.1.1	H58	-	BT20	Resistant	Sensitive	Sensitive	Resistant	Sensitive	Sensitive	Resistant	Resistant	Intermediate	1	1	0	1	1	1	1	1	0	0	1	0	0	0	0	0	0	0	0	MDR_transposon	MDR	1_QRDR	Susceptible	include	include
ERS3796398	4227STDY7466491	32639_1#283	Bangladesh	2018	5_to_15	Male	0	Salmonella enterica Typhi	4.3.1.1	H58	-	BT0	Resistant	Sensitive	Sensitive	Resistant	Sensitive	Sensitive	Resistant	Resistant	Intermediate	1	1	0	1	1	1	1	1	0	0	1	0	0	0	0	0	0	0	0	MDR_transposon	MDR	1_QRDR	Susceptible	include	include
ERS3796436	4227STDY7466528	32639_1#47	Bangladesh	2018	15_and_over	Female	0	Salmonella enterica Typhi	4.3.1.1	H58	-	BT20	Resistant	Sensitive	Sensitive	Resistant	Sensitive	Sensitive	Resistant	Resistant	Intermediate	1	1	0	1	1	1	1	1	0	0	1	0	0	0	0	0	0	0	0	MDR_transposon	MDR	1_QRDR	Susceptible	include	include
ERS3796416	4227STDY7466509	32639_1#337	Bangladesh	2018	15_and_over	Male	0	Salmonella enterica Typhi	4.3.1.1	H58	-	BT3	Sensitive	Sensitive	Sensitive	Resistant	Sensitive	Sensitive	Resistant	Resistant	Intermediate	1	1	0	0	0	1	0	0	0	0	1	0	0	0	0	0	0	0	0	Bangladesh_transposon	AMR	1_QRDR	Susceptible	include	include
ERS3796513	4227STDY7466606	32708_1#95	Bangladesh	2018	15_and_over	Female	0	Salmonella enterica Typhi	4.3.1.1	H58	-	BT51	Sensitive	Sensitive	Sensitive	Resistant	Sensitive	Sensitive	Resistant	Resistant	Intermediate	1	1	0	0	0	1	0	0	0	0	1	0	0	0	0	0	0	0	0	Bangladesh_transposon	AMR	1_QRDR	Susceptible	include	include
ERS3796514	4227STDY7466607	32708_1#99	Bangladesh	2018	5_to_15	Female	0	Salmonella enterica Typhi	4.3.1.1	H58	-	BT45	Resistant	Sensitive	Sensitive	Resistant	Sensitive	Sensitive	Resistant	Resistant	Intermediate	1	1	0	1	1	1	1	1	0	0	1	0	0	0	0	0	0	0	0	MDR_transposon	MDR	1_QRDR	Susceptible	include	include
ERS3796357	4227STDY7466456	32639_1#150	Bangladesh	2018	under_5	Male	0	Salmonella enterica Typhi	4.3.1.1	H58	-	BT20	Resistant	Sensitive	Sensitive	Resistant	Sensitive	Sensitive	Resistant	Resistant	Intermediate	1	1	0	1	1	1	1	1	0	0	1	0	0	0	0	0	0	0	0	MDR_transposon	MDR	1_QRDR	Susceptible	include	include
ERS3796359	4227STDY7466458	32639_1#158	Bangladesh	2018	5_to_15	Male	0	Salmonella enterica Typhi	4.3.1.1	H58	-	BT20	Resistant	Sensitive	Sensitive	Resistant	Sensitive	Sensitive	Resistant	Resistant	Intermediate	1	1	0	1	1	1	1	1	0	0	1	0	0	0	0	0	0	0	0	MDR_transposon	MDR	1_QRDR	Susceptible	include	include
ERS3796358	4227STDY7466457	32639_1#155	Bangladesh	2018	under_5	Male	0	Salmonella enterica Typhi	4.3.1.1	H58	-	BT20	Resistant	Sensitive	Sensitive	Resistant	Sensitive	Sensitive	Resistant	Resistant	Intermediate	1	1	0	1	1	1	1	1	0	0	1	0	0	0	0	0	0	0	0	MDR_transposon	MDR	1_QRDR	Susceptible	include	include
ERS3796350	4227STDY7466449	32639_1#121	Bangladesh	2018	15_and_over	Female	0	Salmonella enterica Typhi	4.3.1.1	H58	-	BT20	Resistant	Sensitive	Sensitive	Resistant	Sensitive	Sensitive	Resistant	Resistant	Intermediate	1	1	0	1	1	1	1	1	0	0	1	0	0	0	0	0	0	0	0	MDR_transposon	MDR	1_QRDR	Susceptible	include	include
ERS3796356	4227STDY7466455	32639_1#146	Bangladesh	2018	5_to_15	Female	0	Salmonella enterica Typhi	4.3.1.1	H58	-	BT3	Resistant	Sensitive	Sensitive	Resistant	Sensitive	Sensitive	Resistant	Resistant	Intermediate	1	1	0	1	1	1	1	1	0	0	1	0	0	0	0	0	0	0	0	MDR_transposon	MDR	1_QRDR	Susceptible	include	include
ERS3796354	4227STDY7466454	32639_1#143	Bangladesh	2018	5_to_15	Male	0	Salmonella enterica Typhi	4.3.1.1	H58	-	BT134	Resistant	Sensitive	Sensitive	Resistant	Sensitive	Sensitive	Resistant	Resistant	Intermediate	1	1	0	1	1	1	1	1	0	0	1	0	0	0	0	0	0	0	0	MDR_transposon	MDR	1_QRDR	Susceptible	include	include
ERS3796384	4227STDY7466477	32639_1#235	Bangladesh	2018	5_to_15	Male	0	Salmonella enterica Typhi	4.3.1.1	H58	-	BT20	Resistant	Sensitive	Sensitive	Resistant	Sensitive	Sensitive	Resistant	Resistant	Intermediate	1	1	0	1	1	1	1	1	0	0	1	0	0	0	0	0	0	0	0	MDR_transposon	MDR	1_QRDR	Susceptible	include	include
ERS3796380	4227STDY7466472	32639_1#213	Bangladesh	2018	5_to_15	Male	0	Salmonella enterica Typhi	4.3.1.1	H58	-	BT20	Resistant	Sensitive	Sensitive	Resistant	Sensitive	Sensitive	Resistant	Resistant	Intermediate	1	1	0	1	1	1	1	1	0	0	1	0	0	0	0	0	0	0	0	MDR_transposon	MDR	1_QRDR	Susceptible	include	include
ERS3796403	4227STDY7466493	32639_1#289	Bangladesh	2018	5_to_15	Male	0	Salmonella enterica Typhi	4.3.1.1	H58	-	BT0	Resistant	Sensitive	Sensitive	Resistant	Sensitive	Sensitive	Resistant	Resistant	Intermediate	1	1	0	1	1	1	1	1	0	0	1	0	0	0	0	0	0	0	0	MDR_transposon	MDR	1_QRDR	Susceptible	include	include
ERS3796390	4227STDY7466484	32639_1#263	Bangladesh	2018	5_to_15	Male	0	Salmonella enterica Typhi	4.3.1.1	H58	-	BT20	Resistant	Sensitive	Sensitive	Resistant	Sensitive	Sensitive	Resistant	Resistant	Intermediate	1	1	0	1	1	1	1	1	0	0	1	0	0	0	0	0	0	0	0	MDR_transposon	MDR	1_QRDR	Susceptible	include	include
ERS3796326	4227STDY7466423	32639_1#19	Bangladesh	2018	5_to_15	Female	0	Salmonella enterica Typhi	4.3.1.1	H58	-	BT20	Resistant	Sensitive	Sensitive	Resistant	Sensitive	Sensitive	Resistant	Resistant	Intermediate	1	1	0	1	1	1	1	1	0	0	1	0	0	0	0	0	0	0	0	MDR_transposon	MDR	1_QRDR	Susceptible	include	include
ERS3796386	4227STDY7466479	32639_1#243	Bangladesh	2018	under_5	Male	0	Salmonella enterica Typhi	4.3.1.1	H58	-	BT3	Resistant	Sensitive	Sensitive	Resistant	Sensitive	Sensitive	Resistant	Resistant	Intermediate	1	1	0	1	1	1	1	1	0	0	1	0	0	0	0	0	0	0	0	MDR_transposon	MDR	1_QRDR	Susceptible	include	include
ERS3796388	4227STDY7466480	32639_1#246	Bangladesh	2018	15_and_over	Male	0	Salmonella enterica Typhi	4.3.1.1	H58	-	BT3	Resistant	Sensitive	Sensitive	Resistant	Sensitive	Sensitive	Resistant	Resistant	Intermediate	1	1	0	1	1	1	1	1	0	0	1	0	0	0	0	0	0	0	0	MDR_transposon	MDR	1_QRDR	Susceptible	include	include
ERS3796392	4227STDY7466485	32639_1#265	Bangladesh	2018	5_to_15	Female	0	Salmonella enterica Typhi	4.3.1.1	H58	-	BT122	Resistant	Sensitive	Sensitive	Resistant	Sensitive	Sensitive	Resistant	Resistant	Intermediate	1	1	0	1	1	1	1	1	0	0	1	0	0	0	0	0	0	0	0	MDR_transposon	MDR	1_QRDR	Susceptible	include	include
ERS3796395	4227STDY7466486	32639_1#269	Bangladesh	2018	15_and_over	Female	0	Salmonella enterica Typhi	4.3.1.1	H58	-	BT63	Resistant	Sensitive	Sensitive	Resistant	Sensitive	Sensitive	Resistant	Resistant	Intermediate	0	1	0	1	1	1	1	1	0	0	1	0	0	0	0	0	0	0	0	Susceptible	AMR	1_QRDR	Susceptible	include	include
ERS3796389	4227STDY7466482	32639_1#256	Bangladesh	2018	5_to_15	Female	0	Salmonella enterica Typhi	4.3.1.1	H58	-	BT3	Sensitive	Sensitive	Sensitive	Resistant	Sensitive	Sensitive	Resistant	Resistant	Intermediate	1	1	0	0	0	1	0	0	0	0	1	0	0	0	0	0	0	0	0	Bangladesh_transposon	AMR	1_QRDR	Susceptible	include	include
ERS3796378	4227STDY7466471	32639_1#209	Bangladesh	2018	15_and_over	Male	0	Salmonella enterica Typhi	4.3.1.1	H58	-	BT3	Sensitive	Sensitive	Sensitive	Resistant	Sensitive	Sensitive	Resistant	Resistant	Intermediate	1	1	0	0	0	1	0	0	0	0	1	0	0	0	0	0	0	0	0	Bangladesh_transposon	AMR	1_QRDR	Susceptible	include	include
ERS3796404	4227STDY7466497	32639_1#301	Bangladesh	2018	under_5	Male	0	Salmonella enterica Typhi	4.3.1.1	H58	-	BT20	Resistant	Sensitive	Sensitive	Resistant	Sensitive	Sensitive	Resistant	Resistant	Intermediate	1	1	0	1	1	1	1	1	0	0	1	0	0	0	0	0	0	0	0	MDR_transposon	MDR	1_QRDR	Susceptible	include	include
ERS3796377	4227STDY7466470	32639_1#206	Bangladesh	2018	5_to_15	Male	0	Salmonella enterica Typhi	4.3.1.1	H58	-	BT20	Resistant	Sensitive	Sensitive	Resistant	Sensitive	Sensitive	Resistant	Resistant	Intermediate	1	1	0	1	1	1	1	1	0	0	1	0	0	0	0	0	0	0	0	MDR_transposon	MDR	1_QRDR	Susceptible	include	include
ERS3796405	4227STDY7466498	32639_1#304	Bangladesh	2018	under_5	Female	0	Salmonella enterica Typhi	4.3.1.1	H58	-	BT0	Resistant	Sensitive	Sensitive	Resistant	Sensitive	Sensitive	Resistant	Resistant	Intermediate	1	1	0	1	1	1	1	1	0	0	1	0	0	0	0	0	0	0	0	MDR_transposon	MDR	1_QRDR	Susceptible	include	include
ERS3796433	4227STDY7466527	32639_1#44	Bangladesh	2018	5_to_15	Female	0	Salmonella enterica Typhi	4.3.1.1	H58	-	BT3	Sensitive	Sensitive	Sensitive	Resistant	Sensitive	Sensitive	Resistant	Resistant	Intermediate	1	1	0	0	0	1	0	0	0	0	1	0	0	0	0	0	0	0	0	Bangladesh_transposon	AMR	1_QRDR	Susceptible	include	include
ERS3796518	4227STDY7466611	32708_1#116	Bangladesh	2018	5_to_15	Male	0	Salmonella enterica Typhi	4.3.1.1	H58	-	BT93	Resistant	Sensitive	Sensitive	Resistant	Sensitive	Sensitive	Resistant	Resistant	Intermediate	1	1	0	1	1	1	1	1	0	0	1	0	0	0	0	0	0	0	0	MDR_transposon	MDR	1_QRDR	Susceptible	include	include
ERS3796411	4227STDY7466504	32639_1#323	Bangladesh	2018	15_and_over	Female	0	Salmonella enterica Typhi	4.3.1.1	H58	-	BT3	Sensitive	Sensitive	Sensitive	Resistant	Sensitive	Sensitive	Resistant	Resistant	Intermediate	1	1	0	0	0	1	0	0	0	0	1	0	0	0	0	0	0	0	0	Bangladesh_transposon	AMR	1_QRDR	Susceptible	include	include
ERS3796417	4227STDY7466508	32639_1#333	Bangladesh	2018	15_and_over	Female	0	Salmonella enterica Typhi	4.3.1.1	H58	-	BT3	Sensitive	Sensitive	Sensitive	Resistant	Sensitive	Sensitive	Resistant	Resistant	Intermediate	1	1	0	0	0	1	0	0	0	0	1	0	0	0	0	0	0	0	0	Bangladesh_transposon	AMR	1_QRDR	Susceptible	include	include
ERS3796316	4227STDY7466415	32639_1#344	Bangladesh	2018	15_and_over	Female	0	Salmonella enterica Typhi	4.3.1.1	H58	-	BT119	Resistant	Sensitive	Sensitive	Resistant	Sensitive	Sensitive	Resistant	Resistant	Intermediate	1	1	0	1	1	1	1	1	0	0	1	0	0	0	0	0	0	0	0	MDR_transposon	MDR	1_QRDR	Susceptible	include	include
ERS3796344	4227STDY7466444	32639_1#103	Bangladesh	2018	5_to_15	Female	0	Salmonella enterica Typhi	4.3.1.1	H58	-	BT3	Resistant	Sensitive	Sensitive	Resistant	Sensitive	Sensitive	Resistant	Resistant	Intermediate	1	1	0	1	1	1	1	1	0	0	1	0	0	0	0	0	0	0	0	MDR_transposon	MDR	1_QRDR	Susceptible	include	include
ERS3796460	4227STDY7466552	32639_1#142	Bangladesh	2018	under_5	Male	0	Salmonella enterica Typhi	4.3.1.1	H58	-	BT71	Resistant	Sensitive	Sensitive	Resistant	Sensitive	Sensitive	Resistant	Resistant	Intermediate	1	1	0	1	1	1	1	1	0	0	1	0	0	0	0	0	0	0	0	MDR_transposon	MDR	1_QRDR	Susceptible	include	include
ERS3796464	4227STDY7466557	32639_1#162	Bangladesh	2018	15_and_over	Female	0	Salmonella enterica Typhi	4.3.1.1	H58	-	BT3	Sensitive	Sensitive	Sensitive	Resistant	Sensitive	Sensitive	Resistant	Resistant	Intermediate	1	1	0	0	0	1	0	0	0	0	1	0	0	0	0	0	0	0	0	Bangladesh_transposon	AMR	1_QRDR	Susceptible	include	include
ERS3796457	4227STDY7466549	32639_1#131	Bangladesh	2018	5_to_15	Female	0	Salmonella enterica Typhi	4.3.1.1	H58	-	BT20	Not Tested	Sensitive	Sensitive	Resistant	Sensitive	Sensitive	Resistant	Resistant	Intermediate	1	1	0	1	1	1	1	1	0	0	1	0	0	0	0	0	0	0	0	MDR_transposon	MDR	1_QRDR	Susceptible	include	include
ERS3796462	4227STDY7466556	32639_1#157	Bangladesh	2018	5_to_15	Male	0	Salmonella enterica Typhi	4.3.1.1	H58	-	BT31	Resistant	Sensitive	Sensitive	Resistant	Sensitive	Sensitive	Resistant	Resistant	Intermediate	1	1	0	1	1	1	1	1	0	0	1	0	0	0	0	0	0	0	0	MDR_transposon	MDR	1_QRDR	Susceptible	include	include
ERS3796452	4227STDY7466545	32639_1#116	Bangladesh	2018	15_and_over	Male	0	Salmonella enterica Typhi	4.3.1.1	H58	-	BT14	Resistant	Sensitive	Sensitive	Resistant	Sensitive	Sensitive	Resistant	Resistant	Intermediate	1	1	0	1	1	1	1	1	0	0	1	0	0	0	0	0	0	0	0	MDR_transposon	MDR	1_QRDR	Susceptible	include	include
ERS3796453	4227STDY7466546	32639_1#119	Bangladesh	2018	under_5	Male	0	Salmonella enterica Typhi	4.3.1.1	H58	-	BT20	Resistant	Sensitive	Sensitive	Resistant	Sensitive	Sensitive	Resistant	Resistant	Intermediate	1	1	0	1	1	1	1	1	0	0	1	0	0	0	0	0	0	0	0	MDR_transposon	MDR	1_QRDR	Susceptible	include	include
ERS3796446	4227STDY7466539	32639_1#91	Bangladesh	2018	15_and_over	Male	0	Salmonella enterica Typhi	4.3.1.1	H58	-	BT20	Resistant	Sensitive	Sensitive	Resistant	Sensitive	Sensitive	Resistant	Resistant	Intermediate	1	1	0	1	1	1	1	1	0	0	1	0	0	0	0	0	0	0	0	MDR_transposon	MDR	1_QRDR	Susceptible	include	include
ERS3796455	4227STDY7466548	32639_1#128	Bangladesh	2018	5_to_15	Male	0	Salmonella enterica Typhi	4.3.1.1	H58	-	BT14	Resistant	Sensitive	Sensitive	Resistant	Sensitive	Sensitive	Resistant	Resistant	Intermediate	1	1	0	1	1	1	1	1	0	0	1	0	0	0	0	0	0	0	0	MDR_transposon	MDR	1_QRDR	Susceptible	include	include
ERS3796448	4227STDY7466541	32639_1#99	Bangladesh	2018	under_5	Male	0	Salmonella enterica Typhi	4.3.1.1	H58	-	BT14	Resistant	Sensitive	Sensitive	Resistant	Sensitive	Sensitive	Resistant	Resistant	Intermediate	1	1	0	1	1	1	1	1	0	0	1	0	0	0	0	0	0	0	0	MDR_transposon	MDR	1_QRDR	Susceptible	include	include
ERS3796434	4227STDY7466529	32639_1#52	Bangladesh	2018	under_5	Female	0	Salmonella enterica Typhi	4.3.1.1	H58	-	BT20	Resistant	Sensitive	Sensitive	Resistant	Sensitive	Sensitive	Resistant	Resistant	Intermediate	1	1	0	1	1	1	1	1	0	0	1	0	0	0	0	0	0	0	0	MDR_transposon	MDR	1_QRDR	Susceptible	include	include
ERS3796442	4227STDY7466535	32639_1#73	Bangladesh	2018	under_5	Female	0	Salmonella enterica Typhi	4.3.1.1	H58	-	BT14	Resistant	Sensitive	Sensitive	Resistant	Sensitive	Sensitive	Resistant	Resistant	Intermediate	1	1	0	1	1	1	1	1	0	0	1	0	0	0	0	0	0	0	0	MDR_transposon	MDR	1_QRDR	Susceptible	include	include
ERS3796332	4227STDY7466432	32639_1#53	Bangladesh	2018	15_and_over	Male	0	Salmonella enterica Typhi	4.3.1.1	H58	-	BT20	Resistant	Sensitive	Sensitive	Resistant	Sensitive	Sensitive	Resistant	Resistant	Intermediate	1	1	0	1	1	1	1	1	0	0	1	0	0	0	0	0	0	0	0	MDR_transposon	MDR	1_QRDR	Susceptible	include	include
ERS3796343	4227STDY7466442	32639_1#95	Bangladesh	2018	under_5	Male	0	Salmonella enterica Typhi	4.3.1.1	H58	-	BT20	Resistant	Sensitive	Sensitive	Resistant	Sensitive	Sensitive	Resistant	Resistant	Intermediate	1	1	0	1	1	1	1	1	0	0	1	0	0	0	0	0	0	0	0	MDR_transposon	MDR	1_QRDR	Susceptible	include	include
ERS3796423	4227STDY7466517	32640_3#375	Bangladesh	2018	under_5	Female	0	Salmonella enterica Typhi	4.3.1.1	H58	-	BT20	Resistant	Sensitive	Sensitive	Resistant	Sensitive	Sensitive	Resistant	Resistant	Intermediate	1	1	0	1	1	1	1	1	0	0	1	0	0	0	0	0	0	0	0	MDR_transposon	MDR	1_QRDR	Susceptible	include	include
ERS3796483	4227STDY7466576	32639_1#237	Bangladesh	2018	5_to_15	Female	0	Salmonella enterica Typhi	4.3.1.1	H58	-	BT14	Resistant	Sensitive	Sensitive	Resistant	Sensitive	Sensitive	Resistant	Resistant	Intermediate	1	1	0	1	1	1	1	1	0	0	1	0	0	0	0	0	0	0	0	MDR_transposon	MDR	1_QRDR	Susceptible	include	include
ERS3796481	4227STDY7466574	32639_1#229	Bangladesh	2018	5_to_15	Female	0	Salmonella enterica Typhi	4.3.1.1	H58	-	BT14	Resistant	Sensitive	Sensitive	Resistant	Sensitive	Sensitive	Resistant	Resistant	Intermediate	1	1	0	1	1	1	1	1	0	0	1	0	0	0	0	0	0	0	0	MDR_transposon	MDR	1_QRDR	Susceptible	include	include
ERS3796478	4227STDY7466571	32639_1#220	Bangladesh	2018	5_to_15	Female	0	Salmonella enterica Typhi	4.3.1.1	H58	-	BT20	Resistant	Sensitive	Sensitive	Resistant	Sensitive	Sensitive	Resistant	Resistant	Intermediate	1	1	0	1	1	1	1	1	0	0	1	0	0	0	0	0	0	0	0	MDR_transposon	MDR	1_QRDR	Susceptible	include	include
ERS3796468	4227STDY7466561	32639_1#179	Bangladesh	2018	5_to_15	Male	0	Salmonella enterica Typhi	4.3.1.1	H58	-	BT14	Resistant	Sensitive	Sensitive	Resistant	Sensitive	Sensitive	Resistant	Resistant	Intermediate	1	1	0	1	1	1	1	1	0	0	1	0	0	0	0	0	0	0	0	MDR_transposon	MDR	1_QRDR	Susceptible	include	include
ERS3796470	4227STDY7466564	32639_1#191	Bangladesh	2018	5_to_15	Male	0	Salmonella enterica Typhi	4.3.1.1	H58	-	BT86	Resistant	Sensitive	Sensitive	Resistant	Sensitive	Sensitive	Resistant	Resistant	Intermediate	1	1	0	1	1	1	1	1	0	0	1	0	0	0	0	0	0	0	0	MDR_transposon	MDR	1_QRDR	Susceptible	include	include
ERS3796295	4227STDY7466388	32639_1#262	Bangladesh	2018	5_to_15	Female	0	Salmonella enterica Typhi	4.3.1.1	H58	-	BT94	Resistant	Sensitive	Sensitive	Resistant	Sensitive	Sensitive	Resistant	Resistant	Intermediate	1	1	0	1	1	1	1	1	0	0	1	0	0	0	0	0	0	0	0	MDR_transposon	MDR	1_QRDR	Susceptible	include	include
ERS3796501	4227STDY7466596	32708_1#53	Bangladesh	2018	under_5	Male	0	Salmonella enterica Typhi	4.3.1.1	H58	-	BT33	Sensitive	Sensitive	Sensitive	Sensitive	Sensitive	Sensitive	Sensitive	Resistant	Intermediate	0	0	0	0	0	0	0	0	0	0	1	0	0	0	0	0	0	0	0	Susceptible	Susceptible	1_QRDR	Susceptible	include	include
ERS3796522	4227STDY7466614	32708_1#128	Bangladesh	2018	under_5	Female	0	Salmonella enterica Typhi	4.3.1.1	H58	-	BT20	Resistant	Sensitive	Sensitive	Resistant	Sensitive	Sensitive	Resistant	Resistant	Intermediate	1	1	0	1	1	1	1	1	0	0	1	0	0	0	0	0	0	0	0	MDR_transposon	MDR	1_QRDR	Susceptible	include	include
ERS3796523	4227STDY7466616	32708_1#133	Bangladesh	2018	under_5	Male	0	Salmonella enterica Typhi	4.3.1.1	H58	-	BT20	Resistant	Sensitive	Sensitive	Sensitive	Sensitive	Sensitive	Resistant	Resistant	Intermediate	1	1	0	1	1	1	1	1	0	0	1	0	0	0	0	0	0	0	0	MDR_transposon	MDR	1_QRDR	Susceptible	include	include
ERS3796504	4227STDY7466597	32708_1#58	Bangladesh	2018	5_to_15	Female	0	Salmonella enterica Typhi	4.3.1.1	H58	-	BT20	Resistant	Sensitive	Sensitive	Resistant	Sensitive	Sensitive	Resistant	Resistant	Intermediate	1	1	0	1	1	1	1	1	0	0	1	0	0	0	0	0	0	0	0	MDR_transposon	MDR	1_QRDR	Susceptible	include	include
ERS3796506	4227STDY7466599	32708_1#66	Bangladesh	2018	5_to_15	Male	0	Salmonella enterica Typhi	4.3.1.1	H58	-	BT33	Sensitive	Sensitive	Sensitive	Sensitive	Sensitive	Sensitive	Sensitive	Resistant	Intermediate	0	0	0	0	0	0	0	0	0	0	1	0	0	0	0	0	0	0	0	Susceptible	Susceptible	1_QRDR	Susceptible	include	include
ERS3796509	4227STDY7466603	32708_1#82	Bangladesh	2018	5_to_15	Male	0	Salmonella enterica Typhi	4.3.1.1	H58	-	BT20	Resistant	Sensitive	Sensitive	Resistant	Sensitive	Sensitive	Resistant	Resistant	Intermediate	1	1	0	1	1	1	1	1	0	0	1	0	0	0	0	0	0	0	0	MDR_transposon	MDR	1_QRDR	Susceptible	include	include
ERS3796294	4227STDY7466387	32639_1#257	Bangladesh	2018	5_to_15	Male	0	Salmonella enterica Typhi	4.3.1.1	H58	-	BT84	Sensitive	Sensitive	Sensitive	Resistant	Sensitive	Sensitive	Resistant	Resistant	Intermediate	1	1	0	0	0	1	0	0	0	0	1	0	0	0	0	0	0	0	0	Bangladesh_transposon	AMR	1_QRDR	Susceptible	include	include
ERS3796364	4227STDY7466463	32639_1#180	Bangladesh	2018	15_and_over	Female	0	Salmonella enterica Typhi	4.3.1.1	H58	-	BT20	Resistant	Sensitive	Sensitive	Resistant	Sensitive	Sensitive	Resistant	Resistant	Intermediate	1	1	0	1	1	1	1	1	0	0	1	0	0	0	0	0	0	0	0	MDR_transposon	MDR	1_QRDR	Susceptible	include	include
ERS3796361	4227STDY7466460	32639_1#167	Bangladesh	2018	5_to_15	Male	0	Salmonella enterica Typhi	4.3.1.1	H58	-	BT20	Resistant	Sensitive	Sensitive	Resistant	Sensitive	Sensitive	Resistant	Resistant	Intermediate	1	1	0	1	1	1	1	1	0	0	1	0	0	0	0	0	0	0	0	MDR_transposon	MDR	1_QRDR	Susceptible	include	include
ERS3796363	4227STDY7466462	32639_1#175	Bangladesh	2018	under_5	Male	0	Salmonella enterica Typhi	4.3.1.1	H58	-	BT20	Resistant	Sensitive	Sensitive	Resistant	Sensitive	Sensitive	Resistant	Resistant	Intermediate	1	1	0	1	1	1	1	1	0	0	1	0	0	0	0	0	0	0	0	MDR_transposon	MDR	1_QRDR	Susceptible	include	include
ERS3796406	4227STDY7466500	32639_1#310	Bangladesh	2018	5_to_15	Male	0	Salmonella enterica Typhi	4.3.1.1	H58	-	BT0	Resistant	Sensitive	Sensitive	Resistant	Sensitive	Sensitive	Resistant	Resistant	Intermediate	1	1	0	1	1	1	1	1	0	0	1	0	0	0	0	0	0	0	0	MDR_transposon	MDR	1_QRDR	Susceptible	include	include
ERS3796421	4227STDY7466514	32639_1#352	Bangladesh	2018	15_and_over	Male	0	Salmonella enterica Typhi	4.3.1.1	H58	-	BT20	Resistant	Sensitive	Sensitive	Resistant	Sensitive	Sensitive	Resistant	Resistant	Intermediate	1	1	0	1	1	1	1	1	0	0	1	0	0	0	0	0	0	0	0	MDR_transposon	MDR	1_QRDR	Susceptible	include	include
ERS3796463	4227STDY7466555	32639_1#154	Bangladesh	2018	15_and_over	Male	0	Salmonella enterica Typhi	4.3.1.1	H58	-	BT20	Resistant	Sensitive	Sensitive	Resistant	Sensitive	Sensitive	Resistant	Resistant	Intermediate	1	1	0	1	1	1	1	1	0	0	1	0	0	0	0	0	0	0	0	MDR_transposon	MDR	1_QRDR	Susceptible	include	include
ERS3796544	4227STDY7466666	32708_1#311	Bangladesh	2018	under_5	Female	0	Salmonella enterica Typhi	4.3.1.1	H58	-	BT26	Sensitive	Sensitive	Sensitive	Resistant	Sensitive	Sensitive	Resistant	Resistant	Intermediate	1	1	0	0	0	1	0	0	0	0	1	0	0	0	0	0	0	0	0	Bangladesh_transposon	AMR	1_QRDR	Susceptible	include	include
ERS3796526	4227STDY7466619	32708_1#146	Bangladesh	2018	under_5	Female	0	Salmonella enterica Typhi	4.3.1.1	H58	-	BT18	Sensitive	Sensitive	Sensitive	Sensitive	Sensitive	Sensitive	Sensitive	Resistant	Intermediate	0	0	0	0	0	0	0	0	0	0	1	0	0	0	0	0	0	0	0	Susceptible	Susceptible	1_QRDR	Susceptible	include	include
ERS3796584	4227STDY7466647	32708_1#255	Bangladesh	2018	5_to_15	Female	0	Salmonella enterica Typhi	4.3.1.1	H58	-	BT100	Resistant	Sensitive	Sensitive	Resistant	Sensitive	Sensitive	Resistant	Resistant	Intermediate	1	1	0	1	1	1	1	1	0	0	1	0	0	0	0	0	0	0	0	MDR_transposon	MDR	1_QRDR	Susceptible	include	include
ERS3796371	4227STDY7466464	32639_1#183	Bangladesh	2018	under_5	Male	0	Salmonella enterica Typhi	4.3.1.1	H58	-	BT129	Resistant	Sensitive	Sensitive	Resistant	Sensitive	Sensitive	Resistant	Resistant	Intermediate	1	1	0	1	1	1	1	1	0	0	1	0	0	0	0	0	0	0	0	MDR_transposon	MDR	1_QRDR	Susceptible	include	include
ERS3796372	4227STDY7466465	32639_1#187	Bangladesh	2018	under_5	Male	0	Salmonella enterica Typhi	4.3.1.1	H58	-	BT20	Resistant	Sensitive	Sensitive	Resistant	Sensitive	Sensitive	Resistant	Resistant	Intermediate	1	1	0	1	1	1	1	1	0	0	1	0	0	0	0	0	0	0	0	MDR_transposon	MDR	1_QRDR	Susceptible	include	include
ERS3796459	4227STDY7466553	32639_1#145	Bangladesh	2018	5_to_15	Female	0	Salmonella enterica Typhi	4.3.1.1	H58	-	BT20	Resistant	Sensitive	Sensitive	Resistant	Sensitive	Sensitive	Resistant	Resistant	Intermediate	1	1	0	1	1	1	1	1	0	0	1	0	0	0	0	0	0	0	0	MDR_transposon	MDR	1_QRDR	Susceptible	include	include
ERS3796542	4227STDY7466635	32708_1#212	Bangladesh	2018	5_to_15	Male	0	Salmonella enterica Typhi	4.3.1.1	H58	-	BT19	Resistant	Sensitive	Sensitive	Resistant	Sensitive	Sensitive	Resistant	Resistant	Intermediate	1	1	0	1	1	1	1	1	0	0	1	0	0	0	0	0	0	0	0	MDR_transposon	MDR	1_QRDR	Susceptible	include	include
ERS3796538	4227STDY7466632	32708_1#200	Bangladesh	2018	15_and_over	Female	0	Salmonella enterica Typhi	4.3.1.1	H58	-	BT88	Resistant	Sensitive	Sensitive	Resistant	Sensitive	Sensitive	Resistant	Resistant	Intermediate	1	1	0	1	1	1	1	1	0	0	1	0	0	0	0	0	0	0	0	MDR_transposon	MDR	1_QRDR	Susceptible	include	include
ERS3796445	4227STDY7466538	32639_1#86	Bangladesh	2018	5_to_15	Male	0	Salmonella enterica Typhi	4.3.1.1	H58	-	BT37	Resistant	Sensitive	Sensitive	Resistant	Sensitive	Sensitive	Resistant	Resistant	Intermediate	1	1	0	1	0	1	1	1	0	0	1	0	0	0	0	0	0	0	0	MDR_transposon	MDR	1_QRDR	Susceptible	include	include
ERS3796541	4227STDY7466634	32708_1#208	Bangladesh	2018	under_5	Male	0	Salmonella enterica Typhi	4.3.1.1	H58	-	BT20	Resistant	Sensitive	Sensitive	Resistant	Sensitive	Sensitive	Resistant	Resistant	Intermediate	1	1	0	1	1	1	1	1	0	0	1	0	0	0	0	0	0	0	0	MDR_transposon	MDR	1_QRDR	Susceptible	include	include
ERS3796213	4227STDY7466308	32639_1#324	Bangladesh	2016	5_to_15	Male	0	Salmonella enterica Typhi	4.3.1.1	H58	-	NA	Resistant	Sensitive	Sensitive	Resistant	Sensitive	Sensitive	Resistant	Resistant	Sensitive	1	1	0	1	1	1	1	1	0	0	1	0	0	0	0	0	0	0	0	MDR_transposon	MDR	1_QRDR	Susceptible	exclude	exclude
ERS3796204	4227STDY7466298	32639_1#299	Bangladesh	2016	under_5	Male	0	Salmonella enterica Typhi	4.3.1.1	H58	-	NA	Resistant	Sensitive	Sensitive	Resistant	Sensitive	Sensitive	Resistant	Resistant	Intermediate	1	1	0	1	1	1	1	1	0	0	1	0	0	0	0	0	0	0	0	MDR_transposon	MDR	1_QRDR	Susceptible	exclude	exclude
ERS3796209	4227STDY7466302	32639_1#308	Bangladesh	2016	under_5	Female	0	Salmonella enterica Typhi	4.3.1.1	H58	-	NA	Sensitive	Sensitive	Sensitive	Resistant	Sensitive	Sensitive	Resistant	Resistant	Intermediate	1	1	0	0	0	1	0	0	0	0	1	0	0	0	0	0	0	0	0	Bangladesh_transposon	AMR	1_QRDR	Susceptible	exclude	exclude
ERS3796199	4227STDY7466293	32639_1#282	Bangladesh	2017	5_to_15	Male	0	Salmonella enterica Typhi	4.3.1.1	H58	-	BT43	Sensitive	Sensitive	Sensitive	Sensitive	Sensitive	Sensitive	Sensitive	Resistant	Intermediate	0	0	0	0	0	0	0	0	0	0	1	0	0	0	0	0	0	0	0	Susceptible	Susceptible	1_QRDR	Susceptible	include	include
ERS3796314	4227STDY7466413	32639_1#338	Bangladesh	2018	15_and_over	Male	0	Salmonella enterica Typhi	4.3.1.1	H58	-	BT20	Resistant	Sensitive	Sensitive	Resistant	Sensitive	Sensitive	Resistant	Resistant	Intermediate	1	1	0	1	1	1	1	1	0	0	1	0	0	0	0	0	0	0	0	MDR_transposon	MDR	1_QRDR	Susceptible	include	include
ERS3796345	4227STDY7466443	32639_1#100	Bangladesh	2018	5_to_15	Female	0	Salmonella enterica Typhi	4.3.1.1	H58	-	BT20	Resistant	Sensitive	Sensitive	Resistant	Sensitive	Sensitive	Resistant	Resistant	Intermediate	1	1	0	1	1	1	1	1	0	0	1	0	0	0	0	0	0	0	0	MDR_transposon	MDR	1_QRDR	Susceptible	include	include
ERS3796487	4227STDY7466580	32639_1#255	Bangladesh	2018	5_to_15	Female	0	Salmonella enterica Typhi	4.3.1.1	H58	-	BT104	Resistant	Sensitive	Sensitive	Resistant	Sensitive	Resistant	Resistant	Resistant	Intermediate	1	1	0	1	1	1	1	1	0	0	1	0	0	0	0	0	0	0	0	MDR_transposon	MDR	1_QRDR	Susceptible	include	include
ERS3796249	4227STDY7466342	32639_1#85	Bangladesh	2017	15_and_over	Female	0	Salmonella enterica Typhi	3.3.2.Bd1	non-H58	-	BT54	Sensitive	Sensitive	Sensitive	Sensitive	Sensitive	Sensitive	Sensitive	Resistant	Intermediate	0	0	0	0	0	0	0	0	0	0	1	0	0	0	0	0	0	0	0	Susceptible	Susceptible	1_QRDR	Susceptible	include	include
ERS3796205	4227STDY7466297	32639_1#294	Bangladesh	2017	under_5	Female	0	Salmonella enterica Typhi	3.3.2.Bd1	non-H58	-	BT112	Sensitive	Sensitive	Sensitive	Sensitive	Sensitive	Sensitive	Sensitive	Resistant	Intermediate	0	0	0	0	0	0	0	0	0	0	1	0	0	0	0	0	0	0	0	Susceptible	Susceptible	1_QRDR	Susceptible	include	include
ERS3796333	4227STDY7466431	32639_1#50	Bangladesh	2018	under_5	Male	0	Salmonella enterica Typhi	3.3.2.Bd1	non-H58	-	BT27	Sensitive	Sensitive	Sensitive	Sensitive	Sensitive	Sensitive	Sensitive	Resistant	Intermediate	0	0	0	0	0	0	0	0	0	0	1	0	0	0	0	0	0	0	0	Susceptible	Susceptible	1_QRDR	Susceptible	include	include
ERS3796355	4227STDY7466453	32639_1#138	Bangladesh	2018	5_to_15	Male	0	Salmonella enterica Typhi	3.3.2.Bd1	non-H58	-	BT80	Sensitive	Sensitive	Sensitive	Sensitive	Sensitive	Sensitive	Sensitive	Resistant	Intermediate	0	0	0	0	0	0	0	0	0	0	1	0	0	0	0	0	0	0	0	Susceptible	Susceptible	1_QRDR	Susceptible	include	include
ERS3796438	4227STDY7466530	32639_1#55	Bangladesh	2018	5_to_15	Female	0	Salmonella enterica Typhi	3.3.2.Bd1	non-H58	-	BT24	Sensitive	Sensitive	Sensitive	Sensitive	Sensitive	Sensitive	Sensitive	Resistant	Intermediate	0	0	0	0	0	0	0	0	0	0	1	0	0	0	0	0	0	0	0	Susceptible	Susceptible	1_QRDR	Susceptible	include	include
ERS3796517	4227STDY7466610	32708_1#111	Bangladesh	2018	15_and_over	Male	0	Salmonella enterica Typhi	3.3.2.Bd1	non-H58	-	BT53	Sensitive	Sensitive	Sensitive	Sensitive	Sensitive	Sensitive	Sensitive	Resistant	Intermediate	0	0	0	0	0	0	0	0	0	0	1	0	0	0	0	0	0	0	0	Susceptible	Susceptible	1_QRDR	Susceptible	include	include
ERS3796482	4227STDY7466578	32639_1#245	Bangladesh	2018	15_and_over	Male	0	Salmonella enterica Typhi	3.3.2.Bd1	non-H58	-	BT24	Sensitive	Sensitive	Sensitive	Sensitive	Sensitive	Sensitive	Sensitive	Resistant	Intermediate	0	0	0	0	0	0	0	0	0	0	1	0	0	0	0	0	0	0	0	Susceptible	Susceptible	1_QRDR	Susceptible	include	include
ERS3796654	4227STDY7466747	32639_1#33	Nepal	2017	5_to_15	Female	0	Salmonella enterica Typhi	3.3.2	non-H58	-	NT6	Not Tested	Not Tested	-	Sensitive	-	Sensitive	-	Resistant	Resistant	0	0	0	0	0	0	0	0	0	0	1	0	0	0	0	0	0	0	0	Susceptible	Susceptible	1_QRDR	Susceptible	include	include
ERS3796659	4227STDY7466751	32708_1#249	Nepal	2017	15_and_over	Male	0	Salmonella enterica Typhi	3.3.2	non-H58	-	NT2	Sensitive	Sensitive	-	Sensitive	-	Sensitive	Sensitive	Resistant	Intermediate	0	0	0	0	0	0	0	0	0	0	1	0	0	0	0	0	0	0	0	Susceptible	Susceptible	1_QRDR	Susceptible	include	include
ERS3796629	4227STDY7466722	32708_1#144	Nepal	2017	15_and_over	Male	0	Salmonella enterica Typhi	3.3.2	non-H58	-	NT24	Sensitive	Sensitive	-	Not Tested	-	Sensitive	Sensitive	Resistant	Intermediate	0	0	0	0	0	0	0	0	0	0	1	0	0	0	0	0	0	0	0	Susceptible	Susceptible	1_QRDR	Susceptible	include	include
ERS3796660	4227STDY7466754	32708_1#260	Nepal	2017	15_and_over	Male	0	Salmonella enterica Typhi	3.3.2	non-H58	-	NT0	Not Tested	Not Tested	-	Sensitive	-	Sensitive	Sensitive	Resistant	Not Tested	0	0	0	0	0	0	0	0	0	0	1	0	0	0	0	0	0	0	0	Susceptible	Susceptible	1_QRDR	Susceptible	include	include
ERS3796661	4227STDY7466755	32708_1#263	Nepal	2017	5_to_15	Male	0	Salmonella enterica Typhi	3.3.2	non-H58	-	NT2	Not Tested	Sensitive	-	Sensitive	-	Sensitive	Sensitive	Resistant	Sensitive	0	0	0	0	0	0	0	0	0	0	1	0	0	0	0	0	0	0	0	Susceptible	Susceptible	1_QRDR	Susceptible	include	include
ERS3796645	4227STDY7466738	32708_1#206	Nepal	2017	5_to_15	Male	0	Salmonella enterica Typhi	3.3.2	non-H58	-	NT0	Sensitive	Not Tested	-	Not Tested	-	Sensitive	Sensitive	Resistant	Resistant	0	0	0	0	0	0	0	0	0	0	1	0	0	0	0	0	0	0	0	Susceptible	Susceptible	1_QRDR	Susceptible	include	include
ERS3796647	4227STDY7466741	32708_1#219	Nepal	2017	15_and_over	Male	0	Salmonella enterica Typhi	3.3.2	non-H58	-	NT2	Sensitive	Not Tested	-	Sensitive	-	Sensitive	Sensitive	Resistant	Intermediate	0	0	0	0	0	0	0	0	0	0	1	0	0	0	0	0	0	0	0	Susceptible	Susceptible	1_QRDR	Susceptible	include	include
ERS3796650	4227STDY7466743	32708_1#228	Nepal	2017	15_and_over	Male	0	Salmonella enterica Typhi	3.3.2	non-H58	-	NT1	Sensitive	Not Tested	-	Sensitive	-	Sensitive	Sensitive	Resistant	Resistant	0	0	0	0	0	0	0	0	0	0	1	0	0	0	0	0	0	0	0	Susceptible	Susceptible	1_QRDR	Susceptible	include	include
ERS3796649	4227STDY7466742	32708_1#224	Nepal	2017	5_to_15	Male	0	Salmonella enterica Typhi	3.3.2	non-H58	-	NT2	Sensitive	Not Tested	-	Not Tested	-	Sensitive	Sensitive	Resistant	Intermediate	0	0	0	0	0	0	0	0	0	0	1	0	0	0	0	0	0	0	0	Susceptible	Susceptible	1_QRDR	Susceptible	include	include
ERS3796651	4227STDY7466745	32708_1#236	Nepal	2017	5_to_15	Male	0	Salmonella enterica Typhi	3.3.2	non-H58	-	NT0	Sensitive	Not Tested	-	Sensitive	-	Sensitive	Sensitive	Resistant	Intermediate	0	0	0	0	0	0	0	0	0	0	1	0	0	0	0	0	0	0	0	Susceptible	Susceptible	1_QRDR	Susceptible	include	include
ERS3796653	4227STDY7466746	32708_1#240	Nepal	2017	5_to_15	Male	0	Salmonella enterica Typhi	3.3.2	non-H58	-	NT6	Sensitive	Not Tested	-	Sensitive	-	Sensitive	Sensitive	Resistant	Resistant	0	0	0	0	0	0	0	0	0	0	1	0	0	0	0	0	0	0	0	Susceptible	Susceptible	1_QRDR	Susceptible	include	include
ERS3796665	4227STDY7466758	32708_1#273	Nepal	2017	15_and_over	Female	0	Salmonella enterica Typhi	3.3.2	non-H58	-	NT0	Sensitive	Not Tested	-	Not Tested	-	Sensitive	Sensitive	Resistant	Intermediate	0	0	0	0	0	0	0	0	0	0	1	0	0	0	0	0	0	0	0	Susceptible	Susceptible	1_QRDR	Susceptible	include	include
ERS3796664	4227STDY7466760	32708_1#279	Nepal	2017	5_to_15	Male	0	Salmonella enterica Typhi	3.3.2	non-H58	-	NT1	Sensitive	Not Tested	-	Not Tested	-	Sensitive	Sensitive	Resistant	Resistant	0	0	0	0	0	0	0	0	0	0	1	0	0	0	0	0	0	0	0	Susceptible	Susceptible	1_QRDR	Susceptible	include	include
ERS3796670	4227STDY7466762	32708_1#286	Nepal	2017	5_to_15	Male	0	Salmonella enterica Typhi	3.3.2	non-H58	-	NT1	Sensitive	Not Tested	-	Not Tested	-	Sensitive	Sensitive	Resistant	Intermediate	0	0	0	0	0	0	0	0	0	0	1	0	0	0	0	0	0	0	0	Susceptible	Susceptible	1_QRDR	Susceptible	include	include
ERS3796669	4227STDY7466763	32708_1#288	Nepal	2017	5_to_15	Male	0	Salmonella enterica Typhi	3.3.2	non-H58	-	NT2	Sensitive	Not Tested	-	Not Tested	-	Sensitive	Sensitive	Resistant	Resistant	0	0	0	0	0	0	0	0	0	0	1	0	0	0	0	0	0	0	0	Susceptible	Susceptible	1_QRDR	Susceptible	include	include
ERS3796672	4227STDY7466766	32708_1#297	Nepal	2018	5_to_15	Male	0	Salmonella enterica Typhi	3.3.2	non-H58	-	NT10	Sensitive	Sensitive	-	Not Tested	-	Sensitive	Sensitive	Resistant	Intermediate	0	0	0	0	0	0	0	0	0	0	1	0	0	0	0	0	0	0	0	Susceptible	Susceptible	1_QRDR	Susceptible	include	include
ERS3796675	4227STDY7466768	32708_1#300	Nepal	2018	5_to_15	Male	0	Salmonella enterica Typhi	3.3.2	non-H58	-	NT2	Sensitive	Not Tested	-	Not Tested	-	Sensitive	Sensitive	Resistant	Resistant	0	0	0	0	0	0	0	0	0	0	1	0	0	0	0	0	0	0	0	Susceptible	Susceptible	1_QRDR	Susceptible	include	include
ERS3796680	4227STDY7466772	32708_1#309	Nepal	2018	15_and_over	Female	0	Salmonella enterica Typhi	3.3.2	non-H58	-	NT0	Sensitive	Not Tested	-	Not Tested	-	Sensitive	Sensitive	Resistant	Intermediate	0	0	0	0	0	0	0	0	0	0	1	0	0	0	0	0	0	0	0	Susceptible	Susceptible	1_QRDR	Susceptible	include	include
ERS3796668	4227STDY7466761	32708_1#282	Nepal	2017	5_to_15	Female	0	Salmonella enterica Typhi	3.3.2	non-H58	-	NT2	Not Tested	Sensitive	-	Sensitive	-	Resistant	Sensitive	Resistant	Sensitive	0	0	0	0	0	0	0	0	0	0	1	0	0	0	0	0	0	0	0	Susceptible	Susceptible	1_QRDR	Susceptible	include	include
ERS3796679	4227STDY7466773	32708_1#313	Nepal	2018	5_to_15	Male	0	Salmonella enterica Typhi	3.3.2	non-H58	-	NT0	Not Tested	Sensitive	-	Sensitive	-	Resistant	Sensitive	Resistant	Sensitive	0	0	0	0	0	0	0	0	0	0	1	0	0	0	0	0	0	0	0	Susceptible	Susceptible	1_QRDR	Susceptible	include	include
ERS3796673	4227STDY7466765	32708_1#294	Nepal	2018	5_to_15	Female	0	Salmonella enterica Typhi	3.3.2	non-H58	-	NT0	Not Tested	Sensitive	-	Sensitive	-	Resistant	Sensitive	Resistant	Sensitive	0	0	0	0	0	0	0	0	0	0	1	0	0	0	0	0	0	0	0	Susceptible	Susceptible	1_QRDR	Susceptible	include	include
ERS3796648	4227STDY7466739	32708_1#210	Nepal	2017	5_to_15	Male	0	Salmonella enterica Typhi	3.3.2	non-H58	-	NT2	NA	NA	-	NA	-	NA	NA	NA	NA	0	0	0	0	0	0	0	0	0	0	1	0	0	0	0	0	0	0	0	Susceptible	Susceptible	1_QRDR	Susceptible	include	include
ERS3796646	4227STDY7466740	32708_1#215	Nepal	2017	5_to_15	Male	0	Salmonella enterica Typhi	3.3.2	non-H58	-	NT0	NA	NA	-	NA	-	NA	NA	NA	NA	0	0	0	0	0	0	0	0	0	0	1	0	0	0	0	0	0	0	0	Susceptible	Susceptible	1_QRDR	Susceptible	include	include
ERS3796667	4227STDY7466757	32708_1#269	Nepal	2017	5_to_15	Female	0	Salmonella enterica Typhi	3.3.2	non-H58	-	NT6	Not Tested	Sensitive	-	Sensitive	-	Sensitive	Sensitive	Resistant	Sensitive	0	0	0	0	0	0	0	0	0	0	1	0	0	0	0	0	0	0	0	Susceptible	Susceptible	1_QRDR	Susceptible	include	include
ERS3796662	4227STDY7466753	32708_1#257	Nepal	2017	15_and_over	Female	0	Salmonella enterica Typhi	3.3.2	non-H58	-	NT2	-	-	-	-	-	-	-	-	-	0	0	0	0	0	0	0	0	0	0	1	0	0	0	0	0	0	0	0	Susceptible	Susceptible	1_QRDR	Susceptible	include	include
ERS3796723	4227STDY7466816	32708_1#104	Nepal	2018	5_to_15	Female	0	Salmonella enterica Typhi	3.3.2	non-H58	-	NT10	-	-	-	-	-	-	-	-	-	0	0	0	0	0	0	0	0	0	0	1	0	0	0	0	0	0	0	0	Susceptible	Susceptible	1_QRDR	Susceptible	include	include
ERS3796195	4227STDY7466288	32639_1#267	Bangladesh	2016	5_to_15	Female	0	Salmonella enterica Typhi	3.3.2	non-H58	-	NA	Sensitive	Sensitive	Sensitive	Sensitive	Sensitive	Sensitive	Sensitive	Resistant	Intermediate	0	0	0	0	0	0	0	0	0	0	1	0	0	0	0	0	0	0	0	Susceptible	Susceptible	1_QRDR	Susceptible	exclude	exclude
ERS3796302	4227STDY7466395	32639_1#284	Bangladesh	2017	5_to_15	Female	0	Salmonella enterica Typhi	3.3.2	non-H58	-	BT102	Sensitive	Sensitive	Sensitive	Sensitive	Sensitive	Sensitive	Sensitive	Resistant	Intermediate	0	0	0	0	0	0	0	0	0	0	1	0	0	0	0	0	0	0	0	Susceptible	Susceptible	1_QRDR	Susceptible	include	include
ERS3796233	4227STDY7466326	32639_1#30	Bangladesh	2017	15_and_over	Male	0	Salmonella enterica Typhi	3.3.2	non-H58	-	BT99	Sensitive	Sensitive	Sensitive	Sensitive	Sensitive	Sensitive	Sensitive	Resistant	Intermediate	0	0	0	0	0	0	0	0	0	0	1	0	0	0	0	0	0	0	0	Susceptible	Susceptible	1_QRDR	Susceptible	include	include
ERS3796197	4227STDY7466291	32639_1#276	Bangladesh	2017	15_and_over	Female	0	Salmonella enterica Typhi	3.3.2	non-H58	-	BT40	Sensitive	Sensitive	Sensitive	Sensitive	Sensitive	Sensitive	Sensitive	Resistant	Intermediate	0	0	0	0	0	0	0	0	0	0	1	0	0	0	0	0	0	0	0	Susceptible	Susceptible	1_QRDR	Susceptible	include	include
ERS3796415	4227STDY7466510	32639_1#339	Bangladesh	2018	5_to_15	Male	0	Salmonella enterica Typhi	3.3.2	non-H58	-	BT66	Sensitive	Sensitive	Sensitive	Sensitive	Sensitive	Sensitive	Sensitive	Resistant	Intermediate	0	0	0	0	0	0	0	0	0	0	1	0	0	0	0	0	0	0	0	Susceptible	Susceptible	1_QRDR	Susceptible	include	include
ERS3796237	4227STDY7466328	32639_1#38	Bangladesh	2016	under_5	Male	0	Salmonella enterica Typhi	3.2.2	non-H58	-	NA	Sensitive	Sensitive	Sensitive	Sensitive	Sensitive	Sensitive	Sensitive	Resistant	Intermediate	0	0	0	0	0	0	0	0	0	0	1	0	0	0	0	0	0	0	0	Susceptible	Susceptible	1_QRDR	Susceptible	exclude	exclude
ERS3796203	4227STDY7466295	32639_1#288	Bangladesh	2017	15_and_over	Female	0	Salmonella enterica Typhi	3.2.2	non-H58	-	BT57	Sensitive	Sensitive	Sensitive	Sensitive	Sensitive	Sensitive	Sensitive	Resistant	Intermediate	0	0	0	0	0	0	0	0	0	0	1	0	0	0	0	0	0	0	0	Susceptible	Susceptible	1_QRDR	Susceptible	include	include
ERS3796223	4227STDY7466317	32639_1#348	Bangladesh	2017	15_and_over	Female	0	Salmonella enterica Typhi	3.2.2	non-H58	-	BT57	Sensitive	Sensitive	Sensitive	Sensitive	Sensitive	Sensitive	Sensitive	Resistant	Intermediate	0	0	0	0	0	0	0	0	0	0	1	0	0	0	0	0	0	0	0	Susceptible	Susceptible	1_QRDR	Susceptible	include	include
ERS3796283	4227STDY7466377	32639_1#223	Bangladesh	2017	under_5	Female	0	Salmonella enterica Typhi	3.2.2	non-H58	-	BT22	Sensitive	Sensitive	Sensitive	Sensitive	Sensitive	Sensitive	Sensitive	Resistant	Intermediate	0	0	0	0	0	0	0	0	0	0	1	0	0	0	0	0	0	0	0	Susceptible	Susceptible	1_QRDR	Susceptible	include	include
ERS3796368	4227STDY7466407	32639_1#318	Bangladesh	2017	under_5	Female	0	Salmonella enterica Typhi	3.2.2	non-H58	-	BT17	Sensitive	Sensitive	Sensitive	Sensitive	Sensitive	Sensitive	Sensitive	Resistant	Intermediate	0	0	0	0	0	0	0	0	0	0	1	0	0	0	0	0	0	0	0	Susceptible	Susceptible	1_QRDR	Susceptible	include	include
ERS3796367	4227STDY7466406	32639_1#316	Bangladesh	2017	15_and_over	Male	0	Salmonella enterica Typhi	3.2.2	non-H58	-	BT128	Sensitive	Sensitive	Sensitive	Sensitive	Sensitive	Sensitive	Sensitive	Resistant	Intermediate	0	0	0	0	0	0	0	0	0	0	1	0	0	0	0	0	0	0	0	Susceptible	Susceptible	1_QRDR	Susceptible	include	include
ERS3796600	4227STDY7466664	32708_1#305	Bangladesh	2018	15_and_over	Female	0	Salmonella enterica Typhi	3.2.2	non-H58	-	BT22	Sensitive	Sensitive	Sensitive	Sensitive	Sensitive	Sensitive	Sensitive	Resistant	Intermediate	0	0	0	0	0	0	0	0	0	0	1	0	0	0	0	0	0	0	0	Susceptible	Susceptible	1_QRDR	Susceptible	include	include
ERS3796318	4227STDY7466417	32639_1#350	Bangladesh	2018	15_and_over	Male	0	Salmonella enterica Typhi	3.2.2	non-H58	-	BT17	Sensitive	Sensitive	Sensitive	Sensitive	Sensitive	Sensitive	Sensitive	Resistant	Intermediate	0	0	0	0	0	0	0	0	0	0	1	0	0	0	0	0	0	0	0	Susceptible	Susceptible	1_QRDR	Susceptible	include	include
ERS3796352	4227STDY7466451	32639_1#129	Bangladesh	2018	under_5	Male	0	Salmonella enterica Typhi	3.2.2	non-H58	-	BT17	Sensitive	Sensitive	Sensitive	Sensitive	Sensitive	Sensitive	Sensitive	Resistant	Intermediate	0	0	0	0	0	0	0	0	0	0	1	0	0	0	0	0	0	0	0	Susceptible	Susceptible	1_QRDR	Susceptible	include	include
ERS3796400	4227STDY7466494	32639_1#291	Bangladesh	2018	15_and_over	Male	0	Salmonella enterica Typhi	3.2.2	non-H58	-	BT108	Sensitive	Sensitive	Sensitive	Sensitive	Sensitive	Sensitive	Sensitive	Resistant	Intermediate	0	0	0	0	0	0	0	0	0	0	1	0	0	0	0	0	0	0	0	Susceptible	Susceptible	1_QRDR	Susceptible	include	include
ERS3796407	4227STDY7466499	32639_1#306	Bangladesh	2018	under_5	Male	0	Salmonella enterica Typhi	3.2.2	non-H58	-	BT17	Sensitive	Sensitive	Sensitive	Sensitive	Sensitive	Sensitive	Sensitive	Resistant	Intermediate	0	0	0	0	0	0	0	0	0	0	1	0	0	0	0	0	0	0	0	Susceptible	Susceptible	1_QRDR	Susceptible	include	include
ERS3796488	4227STDY7466582	32708_1#3	Bangladesh	2018	15_and_over	Male	0	Salmonella enterica Typhi	3.2.2	non-H58	-	BT103	Sensitive	Sensitive	Sensitive	Sensitive	Sensitive	Sensitive	Sensitive	Resistant	Intermediate	0	0	0	0	0	0	0	0	0	0	1	0	0	0	0	0	0	0	0	Susceptible	Susceptible	1_QRDR	Susceptible	include	include
ERS3796424	4227STDY7466518	32640_3#379	Bangladesh	2018	5_to_15	Male	0	Salmonella enterica Typhi	3.2.2	non-H58	-	BT15	Sensitive	Sensitive	Sensitive	Sensitive	Sensitive	Sensitive	Sensitive	Resistant	Intermediate	0	0	0	0	0	0	0	0	0	0	1	0	0	0	0	0	0	0	0	Susceptible	Susceptible	1_QRDR	Susceptible	include	include
ERS3796432	4227STDY7466524	32639_1#31	Bangladesh	2018	15_and_over	Female	0	Salmonella enterica Typhi	3.2.2	non-H58	-	BT17	Sensitive	Sensitive	Sensitive	Sensitive	Sensitive	Sensitive	Sensitive	Resistant	Intermediate	0	0	0	0	0	0	0	0	0	0	1	0	0	0	0	0	0	0	0	Susceptible	Susceptible	1_QRDR	Susceptible	include	include
ERS3796450	4227STDY7466544	32639_1#111	Bangladesh	2018	5_to_15	Male	0	Salmonella enterica Typhi	3.2.2	non-H58	-	BT44	Sensitive	Sensitive	Sensitive	Sensitive	Sensitive	Sensitive	Sensitive	Resistant	Intermediate	0	0	0	0	0	0	0	0	0	0	1	0	0	0	0	0	0	0	0	Susceptible	Susceptible	1_QRDR	Susceptible	include	include
ERS3796469	4227STDY7466562	32639_1#182	Bangladesh	2018	under_5	Female	0	Salmonella enterica Typhi	3.2.2	non-H58	-	BT79	Sensitive	Sensitive	Sensitive	Sensitive	Sensitive	Sensitive	Sensitive	Resistant	Intermediate	0	0	0	0	0	0	0	0	0	0	1	0	0	0	0	0	0	0	0	Susceptible	Susceptible	1_QRDR	Susceptible	include	include
ERS3796507	4227STDY7466601	32708_1#74	Bangladesh	2018	5_to_15	Male	0	Salmonella enterica Typhi	3.2.2	non-H58	-	BT46	Sensitive	Sensitive	Sensitive	Sensitive	Sensitive	Sensitive	Sensitive	Resistant	Intermediate	0	0	0	0	0	0	0	0	0	0	1	0	0	0	0	0	0	0	0	Susceptible	Susceptible	1_QRDR	Susceptible	include	include
ERS3796580	4227STDY7466644	32708_1#242	Bangladesh	2018	15_and_over	Male	0	Salmonella enterica Typhi	3.2.2	non-H58	-	BT16	Sensitive	Sensitive	Sensitive	Sensitive	Sensitive	Sensitive	Sensitive	Resistant	Intermediate	0	0	0	0	0	0	0	0	0	0	1	0	0	0	0	0	0	0	0	Susceptible	Susceptible	1_QRDR	Susceptible	include	include
ERS3796581	4227STDY7466645	32708_1#246	Bangladesh	2018	under_5	Male	0	Salmonella enterica Typhi	3.2.2	non-H58	-	BT16	Sensitive	Sensitive	Sensitive	Sensitive	Sensitive	Sensitive	Sensitive	Resistant	Intermediate	0	0	0	0	0	0	0	0	0	0	1	0	0	0	0	0	0	0	0	Susceptible	Susceptible	1_QRDR	Susceptible	include	include
ERS3796505	4227STDY7466598	32708_1#62	Bangladesh	2018	15_and_over	Male	0	Salmonella enterica Typhi	3.2.2	non-H58	-	BT17	Sensitive	Sensitive	Sensitive	Sensitive	Sensitive	Sensitive	Sensitive	Resistant	Intermediate	0	0	0	0	0	0	0	0	0	0	1	0	0	0	0	0	0	0	0	Susceptible	Susceptible	1_QRDR	Susceptible	include	include
ERS3796539	4227STDY7466630	32708_1#191	Bangladesh	2018	15_and_over	Male	0	Salmonella enterica Typhi	3.2.2	non-H58	-	BT17	Sensitive	Sensitive	Sensitive	Sensitive	Sensitive	Sensitive	Sensitive	Resistant	Intermediate	0	0	0	0	0	0	0	0	0	0	1	0	0	0	0	0	0	0	0	Susceptible	Susceptible	1_QRDR	Susceptible	include	include
ERS3796222	4227STDY7466315	32639_1#342	Bangladesh	2017	under_5	Male	0	Salmonella enterica Typhi	2.3.3	non-H58	-	BT91	Sensitive	Sensitive	Sensitive	Sensitive	Sensitive	Sensitive	Sensitive	Resistant	Intermediate	0	0	0	0	0	0	0	0	0	0	1	0	0	0	0	0	0	0	0	Susceptible	Susceptible	1_QRDR	Susceptible	include	include
ERS3796253	4227STDY7466345	32639_1#98	Bangladesh	2017	under_5	Male	0	Salmonella enterica Typhi	2.3.3	non-H58	-	BT114	Sensitive	Sensitive	Sensitive	Sensitive	Not Tested	Sensitive	Sensitive	Resistant	Intermediate	0	0	0	0	0	0	0	0	0	0	1	0	0	0	0	0	0	0	0	Susceptible	Susceptible	1_QRDR	Susceptible	include	include
ERS3796236	4227STDY7466330	32639_1#46	Bangladesh	2017	5_to_15	Female	0	Salmonella enterica Typhi	2.3.3	non-H58	-	BT85	Sensitive	Sensitive	Sensitive	Sensitive	Sensitive	Sensitive	Sensitive	Resistant	Intermediate	0	0	0	0	0	0	0	0	0	0	1	0	0	0	0	0	0	0	0	Susceptible	Susceptible	1_QRDR	Susceptible	include	include
ERS3796246	4227STDY7466339	32639_1#75	Bangladesh	2017	5_to_15	Male	0	Salmonella enterica Typhi	2.3.3	non-H58	-	BT28	Sensitive	Sensitive	Sensitive	Sensitive	Sensitive	Sensitive	Sensitive	Resistant	Intermediate	0	0	0	0	0	0	0	0	0	0	1	0	0	0	0	0	0	0	0	Susceptible	Susceptible	1_QRDR	Susceptible	include	include
ERS3796299	4227STDY7466391	32639_1#270	Bangladesh	2017	15_and_over	Male	0	Salmonella enterica Typhi	2.3.3	non-H58	-	BT116	Sensitive	Sensitive	Sensitive	Sensitive	Sensitive	Sensitive	Not Tested	Resistant	Intermediate	0	0	0	0	0	0	0	0	0	0	1	0	0	0	0	0	0	0	0	Susceptible	Susceptible	1_QRDR	Susceptible	include	include
ERS3796262	4227STDY7466355	32639_1#139	Bangladesh	2017	15_and_over	Male	0	Salmonella enterica Typhi	2.3.3	non-H58	-	BT10	Sensitive	Sensitive	Sensitive	Sensitive	Sensitive	Sensitive	Sensitive	Resistant	Intermediate	0	0	0	0	0	0	0	0	0	0	1	0	0	0	0	0	0	0	0	Susceptible	Susceptible	1_QRDR	Susceptible	include	include
ERS3796261	4227STDY7466354	32639_1#135	Bangladesh	2017	5_to_15	Female	0	Salmonella enterica Typhi	2.3.3	non-H58	-	BT7	Sensitive	Sensitive	Sensitive	Sensitive	Sensitive	Sensitive	Sensitive	Resistant	Intermediate	0	0	0	0	0	0	0	0	0	0	1	0	0	0	0	0	0	0	0	Susceptible	Susceptible	1_QRDR	Susceptible	include	include
ERS3796254	4227STDY7466347	32639_1#106	Bangladesh	2017	15_and_over	Female	0	Salmonella enterica Typhi	2.3.3	non-H58	-	BT61	Sensitive	Sensitive	Sensitive	Sensitive	Sensitive	Sensitive	Sensitive	Resistant	Intermediate	0	0	0	0	0	0	0	0	0	0	1	0	0	0	0	0	0	0	0	Susceptible	Susceptible	1_QRDR	Susceptible	include	include
ERS3796279	4227STDY7466373	32640_3#367	Bangladesh	2017	15_and_over	Female	0	Salmonella enterica Typhi	2.3.3	non-H58	-	BT7	Sensitive	Sensitive	Sensitive	Sensitive	Sensitive	Sensitive	Sensitive	Resistant	Intermediate	0	0	0	0	0	0	0	0	0	0	1	0	0	0	0	0	0	0	0	Susceptible	Susceptible	1_QRDR	Susceptible	include	include
ERS3796273	4227STDY7466366	32639_1#181	Bangladesh	2017	15_and_over	Female	0	Salmonella enterica Typhi	2.3.3	non-H58	-	BT7	Sensitive	Sensitive	Sensitive	Sensitive	Sensitive	Sensitive	Sensitive	Resistant	Intermediate	0	0	0	0	0	0	0	0	0	0	1	0	0	0	0	0	0	0	0	Susceptible	Susceptible	1_QRDR	Susceptible	include	include
ERS3796369	4227STDY7466409	32639_1#325	Bangladesh	2017	under_5	Male	0	Salmonella enterica Typhi	2.3.3	non-H58	-	BT10	Sensitive	Sensitive	Sensitive	Sensitive	Sensitive	Sensitive	Sensitive	Resistant	Intermediate	0	0	0	0	0	0	0	0	0	0	1	0	0	0	0	0	0	0	0	Susceptible	Susceptible	1_QRDR	Susceptible	include	include
ERS3796304	4227STDY7466398	32639_1#292	Bangladesh	2017	under_5	Male	0	Salmonella enterica Typhi	2.3.3	non-H58	-	BT4	Sensitive	Sensitive	Sensitive	Sensitive	Sensitive	Sensitive	Sensitive	Resistant	Intermediate	0	0	0	0	0	0	0	0	0	0	1	0	0	0	0	0	0	0	0	Susceptible	Susceptible	1_QRDR	Susceptible	include	include
ERS3796491	4227STDY7466584	32708_1#11	Bangladesh	2018	15_and_over	Female	0	Salmonella enterica Typhi	2.3.3	non-H58	-	BT6	Sensitive	Sensitive	Sensitive	Sensitive	Sensitive	Sensitive	Sensitive	Resistant	Intermediate	0	0	0	0	0	0	0	0	0	0	1	0	0	0	0	0	0	0	0	Susceptible	Susceptible	1_QRDR	Susceptible	include	include
ERS3796409	4227STDY7466503	32639_1#319	Bangladesh	2018	under_5	Male	0	Salmonella enterica Typhi	2.3.3	non-H58	-	BT56	Sensitive	Sensitive	Sensitive	Sensitive	Sensitive	Sensitive	Sensitive	Resistant	Intermediate	0	0	0	0	0	0	0	0	0	0	1	0	0	0	0	0	0	0	0	Susceptible	Susceptible	1_QRDR	Susceptible	include	include
ERS3796465	4227STDY7466558	32639_1#166	Bangladesh	2018	15_and_over	Female	0	Salmonella enterica Typhi	2.3.3	non-H58	-	BT36	Sensitive	Sensitive	Sensitive	Sensitive	Sensitive	Sensitive	Sensitive	Resistant	Intermediate	0	0	0	0	0	0	0	0	0	0	1	0	0	0	0	0	0	0	0	Susceptible	Susceptible	1_QRDR	Susceptible	include	include
ERS3796511	4227STDY7466605	32708_1#91	Bangladesh	2018	5_to_15	Male	0	Salmonella enterica Typhi	2.3.3	non-H58	-	BT12	Sensitive	Sensitive	Sensitive	Sensitive	Sensitive	Sensitive	Sensitive	Resistant	Intermediate	0	0	0	0	0	0	0	0	0	0	1	0	0	0	0	0	0	0	0	Susceptible	Susceptible	1_QRDR	Susceptible	include	include
ERS3796385	4227STDY7466478	32639_1#238	Bangladesh	2018	under_5	Male	0	Salmonella enterica Typhi	2.3.3	non-H58	-	BT101	Sensitive	Sensitive	Sensitive	Sensitive	Sensitive	Sensitive	Sensitive	Resistant	Intermediate	0	0	0	0	0	0	0	0	0	0	1	0	0	0	0	0	0	0	0	Susceptible	Susceptible	1_QRDR	Susceptible	include	include
ERS3796382	4227STDY7466474	32639_1#222	Bangladesh	2018	15_and_over	Female	0	Salmonella enterica Typhi	2.3.3	non-H58	-	BT2	Sensitive	Sensitive	Sensitive	Sensitive	Sensitive	Sensitive	Sensitive	Resistant	Intermediate	0	0	0	0	0	0	0	0	0	0	1	0	0	0	0	0	0	0	0	Susceptible	Susceptible	1_QRDR	Susceptible	include	include
ERS3796397	4227STDY7466490	32639_1#279	Bangladesh	2018	5_to_15	Male	0	Salmonella enterica Typhi	2.3.3	non-H58	-	BT2	Sensitive	Sensitive	Sensitive	Sensitive	Sensitive	Sensitive	Sensitive	Resistant	Intermediate	0	0	0	0	0	0	0	0	0	0	1	0	0	0	0	0	0	0	0	Susceptible	Susceptible	1_QRDR	Susceptible	include	include
ERS3796429	4227STDY7466522	32639_1#22	Bangladesh	2018	15_and_over	Male	0	Salmonella enterica Typhi	2.3.3	non-H58	-	BT2	Sensitive	Sensitive	Sensitive	Sensitive	Sensitive	Sensitive	Sensitive	Resistant	Intermediate	0	0	0	0	0	0	0	0	0	0	1	0	0	0	0	0	0	0	0	Susceptible	Susceptible	1_QRDR	Susceptible	include	include
ERS3796425	4227STDY7466516	32639_1#7	Bangladesh	2018	5_to_15	Female	0	Salmonella enterica Typhi	2.3.3	non-H58	-	BT77	Sensitive	Sensitive	Sensitive	Sensitive	Sensitive	Sensitive	Sensitive	Resistant	Intermediate	0	0	0	0	0	0	0	0	0	0	1	0	0	0	0	0	0	0	0	Susceptible	Susceptible	1_QRDR	Susceptible	include	include
ERS3796441	4227STDY7466533	32639_1#65	Bangladesh	2018	15_and_over	Female	0	Salmonella enterica Typhi	2.3.3	non-H58	-	BT4	Sensitive	Sensitive	Sensitive	Sensitive	Sensitive	Sensitive	Sensitive	Resistant	Intermediate	0	0	0	0	0	0	0	0	0	0	1	0	0	0	0	0	0	0	0	Susceptible	Susceptible	1_QRDR	Susceptible	include	include
ERS3796461	4227STDY7466554	32639_1#149	Bangladesh	2018	15_and_over	Female	0	Salmonella enterica Typhi	2.3.3	non-H58	-	BT11	Sensitive	Sensitive	Sensitive	Sensitive	Sensitive	Sensitive	Not Tested	Resistant	Intermediate	0	0	0	0	0	0	0	0	0	0	1	0	0	0	0	0	0	0	0	Susceptible	Susceptible	1_QRDR	Susceptible	include	include
ERS3796383	4227STDY7466476	32639_1#230	Bangladesh	2018	15_and_over	Female	0	Salmonella enterica Typhi	2.3.3	non-H58	-	BT2	Sensitive	Sensitive	Sensitive	Sensitive	Sensitive	Sensitive	Sensitive	Resistant	Intermediate	0	0	0	0	0	0	0	0	0	0	1	0	0	0	0	0	0	0	0	Susceptible	Susceptible	1_QRDR	Susceptible	include	include
ERS3796475	4227STDY7466568	32639_1#208	Bangladesh	2018	5_to_15	Female	0	Salmonella enterica Typhi	2.3.3	non-H58	-	BT2	Sensitive	Sensitive	Sensitive	Sensitive	Sensitive	Sensitive	Sensitive	Resistant	Intermediate	0	0	0	0	0	0	0	0	0	0	1	0	0	0	0	0	0	0	0	Susceptible	Susceptible	1_QRDR	Susceptible	include	include
ERS3796490	4227STDY7466583	32708_1#7	Bangladesh	2018	5_to_15	Female	0	Salmonella enterica Typhi	2.3.3	non-H58	-	BT4	Sensitive	Sensitive	Sensitive	Sensitive	Sensitive	Sensitive	Sensitive	Resistant	Intermediate	0	0	0	0	0	0	0	0	0	0	1	0	0	0	0	0	0	0	0	Susceptible	Susceptible	1_QRDR	Susceptible	include	include
ERS3796503	4227STDY7466595	32708_1#49	Bangladesh	2018	15_and_over	Male	0	Salmonella enterica Typhi	2.3.3	non-H58	-	BT58	Sensitive	Sensitive	Sensitive	Sensitive	Sensitive	Sensitive	Sensitive	Resistant	Intermediate	0	0	0	0	0	0	0	0	0	0	1	0	0	0	0	0	0	0	0	Susceptible	Susceptible	1_QRDR	Susceptible	include	include
ERS3796497	4227STDY7466591	32708_1#36	Bangladesh	2018	under_5	Female	0	Salmonella enterica Typhi	2.3.3	non-H58	-	BT2	Sensitive	Sensitive	Sensitive	Sensitive	Sensitive	Sensitive	Sensitive	Resistant	Intermediate	0	0	0	0	0	0	0	0	0	0	1	0	0	0	0	0	0	0	0	Susceptible	Susceptible	1_QRDR	Susceptible	include	include
ERS3796499	4227STDY7466588	32640_3#384	Bangladesh	2018	5_to_15	Male	0	Salmonella enterica Typhi	2.3.3	non-H58	-	BT2	Sensitive	Sensitive	Sensitive	Sensitive	Sensitive	Sensitive	Sensitive	Resistant	Intermediate	0	0	0	0	0	0	0	0	0	0	1	0	0	0	0	0	0	0	0	Susceptible	Susceptible	1_QRDR	Susceptible	include	include
ERS3796508	4227STDY7466600	32708_1#70	Bangladesh	2018	5_to_15	Female	0	Salmonella enterica Typhi	2.3.3	non-H58	-	BT4	Sensitive	Sensitive	Sensitive	Sensitive	Sensitive	Sensitive	Sensitive	Resistant	Intermediate	0	0	0	0	0	0	0	0	0	0	1	0	0	0	0	0	0	0	0	Susceptible	Susceptible	1_QRDR	Susceptible	include	include
ERS3796496	4227STDY7466589	32708_1#27	Bangladesh	2018	15_and_over	Female	0	Salmonella enterica Typhi	2.3.3	non-H58	-	BT2	Sensitive	Sensitive	Sensitive	Sensitive	Sensitive	Sensitive	Sensitive	Resistant	Intermediate	0	0	0	0	0	0	0	0	0	0	1	0	0	0	0	0	0	0	0	Susceptible	Susceptible	1_QRDR	Susceptible	include	include
ERS3796543	4227STDY7466636	32708_1#213	Bangladesh	2018	under_5	Male	0	Salmonella enterica Typhi	2.3.3	non-H58	-	BT124	Sensitive	Sensitive	Sensitive	Sensitive	Sensitive	Sensitive	Sensitive	Resistant	Intermediate	0	0	0	0	0	0	0	0	0	0	1	0	0	0	0	0	0	0	0	Susceptible	Susceptible	1_QRDR	Susceptible	include	include
ERS3796533	4227STDY7466626	32708_1#175	Bangladesh	2018	under_5	Female	0	Salmonella enterica Typhi	2.3.3	non-H58	-	BT4	Sensitive	Sensitive	Sensitive	Sensitive	Sensitive	Sensitive	Sensitive	Resistant	Intermediate	0	0	0	0	0	0	0	0	0	0	1	0	0	0	0	0	0	0	0	Susceptible	Susceptible	1_QRDR	Susceptible	include	include
ERS3796577	4227STDY7466642	32708_1#234	Bangladesh	2018	5_to_15	Male	0	Salmonella enterica Typhi	2.3.3	non-H58	-	BT6	Sensitive	Sensitive	Sensitive	Sensitive	Sensitive	Sensitive	Sensitive	Resistant	Intermediate	0	0	0	0	0	0	0	0	0	0	1	0	0	0	0	0	0	0	0	Susceptible	Susceptible	1_QRDR	Susceptible	include	include
ERS3796530	4227STDY7466623	32708_1#162	Bangladesh	2018	5_to_15	Male	0	Salmonella enterica Typhi	2.3.3	non-H58	-	BT12	Sensitive	Sensitive	Sensitive	Sensitive	Sensitive	Sensitive	Sensitive	Resistant	Intermediate	0	0	0	0	0	0	0	0	0	0	1	0	0	0	0	0	0	0	0	Susceptible	Susceptible	1_QRDR	Susceptible	include	include
ERS3796540	4227STDY7466633	32708_1#204	Bangladesh	2018	5_to_15	Male	0	Salmonella enterica Typhi	2.3.3	non-H58	-	BT2	Sensitive	Sensitive	Sensitive	Sensitive	Sensitive	Sensitive	Sensitive	Resistant	Intermediate	0	0	0	0	0	0	0	0	0	0	1	0	0	0	0	0	0	0	0	Susceptible	Susceptible	1_QRDR	Susceptible	include	include
ERS3796536	4227STDY7466629	32708_1#187	Bangladesh	2018	15_and_over	Male	0	Salmonella enterica Typhi	2.3.3	non-H58	-	BT81	Sensitive	Sensitive	Sensitive	Sensitive	Sensitive	Sensitive	Sensitive	Resistant	Intermediate	0	0	0	0	0	0	0	0	0	0	1	0	0	0	0	0	0	0	0	Susceptible	Susceptible	1_QRDR	Susceptible	include	include
ERS3796486	4227STDY7466579	32639_1#250	Bangladesh	2018	5_to_15	Female	0	Salmonella enterica Typhi	2.3.3	non-H58	-	BT4	Sensitive	Sensitive	Sensitive	Sensitive	Sensitive	Sensitive	Sensitive	Resistant	Intermediate	0	0	0	0	0	0	0	0	0	0	1	0	0	0	0	0	0	0	0	Susceptible	Susceptible	1_QRDR	Susceptible	include	include
ERS3796534	4227STDY7466627	32708_1#179	Bangladesh	2018	15_and_over	Male	0	Salmonella enterica Typhi	2.3.3	non-H58	-	BT2	Sensitive	Sensitive	Sensitive	Sensitive	Sensitive	Sensitive	Sensitive	Resistant	Intermediate	0	0	0	0	0	0	0	0	0	0	1	0	0	0	0	0	0	0	0	Susceptible	Susceptible	1_QRDR	Susceptible	include	include
ERS3796591	4227STDY7466656	32708_1#283	Bangladesh	2019	5_to_15	Male	0	Salmonella enterica Typhi	2.3.3	non-H58	-	NA	Sensitive	Sensitive	Sensitive	Sensitive	Sensitive	Sensitive	Sensitive	Resistant	Intermediate	0	0	0	0	0	0	0	0	0	0	1	0	0	0	0	0	0	0	0	Susceptible	Susceptible	1_QRDR	Susceptible	exclude	exclude
ERS3796226	4227STDY7466319	32639_1#1	Bangladesh	2016	under_5	Female	0	Salmonella enterica Typhi	2.3.3	non-H58	-	NA	Sensitive	Sensitive	Sensitive	Sensitive	Sensitive	Sensitive	Sensitive	Resistant	Intermediate	0	0	0	0	0	0	0	0	0	0	1	0	0	0	0	0	0	0	0	Susceptible	Susceptible	1_QRDR	Susceptible	exclude	exclude
ERS3796231	4227STDY7466321	32639_1#9	Bangladesh	2016	under_5	Female	0	Salmonella enterica Typhi	2.3.3	non-H58	-	NA	Sensitive	Sensitive	Sensitive	Sensitive	Sensitive	Sensitive	Sensitive	Resistant	Intermediate	0	0	0	0	0	0	0	0	0	0	1	0	0	0	0	0	0	0	0	Susceptible	Susceptible	1_QRDR	Susceptible	exclude	exclude
ERS3796376	4227STDY7466468	32639_1#198	Bangladesh	2018	5_to_15	Male	0	Salmonella enterica Typhi	2.3.3	non-H58	-	BT11	Sensitive	Sensitive	Sensitive	Sensitive	Sensitive	Resistant	Sensitive	Resistant	Intermediate	0	0	0	0	0	0	0	0	0	0	1	0	0	0	0	0	0	0	0	Susceptible	Susceptible	1_QRDR	Susceptible	include	include
ERS3796207	4227STDY7466301	32640_3#350	Bangladesh	2016	under_5	Female	0	Salmonella enterica Typhi	2.1.7	non-H58	-	NA	Sensitive	Sensitive	Sensitive	Sensitive	Sensitive	Sensitive	Sensitive	Resistant	Intermediate	0	0	0	0	0	0	0	0	0	0	1	0	0	0	0	0	0	0	0	Susceptible	Susceptible	1_QRDR	Susceptible	exclude	exclude
ERS3796370	4227STDY7466408	32639_1#322	Bangladesh	2017	under_5	Female	0	Salmonella enterica Typhi	2.1.7	non-H58	-	BT1	Sensitive	Sensitive	Sensitive	Sensitive	Sensitive	Sensitive	Sensitive	Resistant	Intermediate	0	0	0	0	0	0	0	0	0	0	1	0	0	0	0	0	0	0	0	Susceptible	Susceptible	1_QRDR	Susceptible	include	include
ERS3796267	4227STDY7466360	32639_1#159	Bangladesh	2017	under_5	Male	0	Salmonella enterica Typhi	2.1.7	non-H58	-	BT1	Sensitive	Sensitive	Sensitive	Sensitive	Sensitive	Sensitive	Sensitive	Resistant	Intermediate	0	0	0	0	0	0	0	0	0	0	1	0	0	0	0	0	0	0	0	Susceptible	Susceptible	1_QRDR	Susceptible	include	include
ERS3796281	4227STDY7466375	32639_1#214	Bangladesh	2017	under_5	Female	0	Salmonella enterica Typhi	2.1.7	non-H58	-	BT1	Sensitive	Sensitive	Sensitive	Sensitive	Sensitive	Sensitive	Sensitive	Resistant	Intermediate	0	0	0	0	0	0	0	0	0	0	1	0	0	0	0	0	0	0	0	Susceptible	Susceptible	1_QRDR	Susceptible	include	include
ERS3796315	4227STDY7466414	32639_1#340	Bangladesh	2018	15_and_over	Female	0	Salmonella enterica Typhi	2.1.7	non-H58	-	BT1	Sensitive	Sensitive	Sensitive	Sensitive	Sensitive	Sensitive	Sensitive	Resistant	Intermediate	0	0	0	0	0	0	0	0	0	0	1	0	0	0	0	0	0	0	0	Susceptible	Susceptible	1_QRDR	Susceptible	include	include
ERS3796340	4227STDY7466439	32639_1#83	Bangladesh	2018	5_to_15	Female	0	Salmonella enterica Typhi	2.1.7	non-H58	-	BT120	Sensitive	Sensitive	Sensitive	Sensitive	Sensitive	Sensitive	Sensitive	Resistant	Intermediate	0	0	0	0	0	0	0	0	0	0	1	0	0	0	0	0	0	0	0	Susceptible	Susceptible	1_QRDR	Susceptible	include	include
ERS3796321	4227STDY7466421	32639_1#11	Bangladesh	2018	5_to_15	Male	0	Salmonella enterica Typhi	2.1.7	non-H58	-	BT126	Sensitive	Sensitive	Sensitive	Sensitive	Sensitive	Sensitive	Sensitive	Resistant	Intermediate	0	0	0	0	0	0	0	0	0	0	1	0	0	0	0	0	0	0	0	Susceptible	Susceptible	1_QRDR	Susceptible	include	include
ERS3796324	4227STDY7466424	32639_1#23	Bangladesh	2018	15_and_over	Male	0	Salmonella enterica Typhi	2.1.7	non-H58	-	BT118	Sensitive	Sensitive	Sensitive	Sensitive	Sensitive	Sensitive	Sensitive	Resistant	Intermediate	0	0	0	0	0	0	0	0	0	0	1	0	0	0	0	0	0	0	0	Susceptible	Susceptible	1_QRDR	Susceptible	include	include
ERS3796335	4227STDY7466434	32639_1#63	Bangladesh	2018	5_to_15	Female	0	Salmonella enterica Typhi	2.1.7	non-H58	-	BT59	Sensitive	Sensitive	Sensitive	Sensitive	Sensitive	Sensitive	Sensitive	Resistant	Intermediate	0	0	0	0	0	0	0	0	0	0	1	0	0	0	0	0	0	0	0	Susceptible	Susceptible	1_QRDR	Susceptible	include	include
ERS3796289	4227STDY7466382	32639_1#239	Bangladesh	2018	under_5	Female	0	Salmonella enterica Typhi	2.1.7	non-H58	-	BT136	Sensitive	Sensitive	Sensitive	Sensitive	Sensitive	Sensitive	Sensitive	Resistant	Intermediate	0	0	0	0	0	0	0	0	0	0	1	0	0	0	0	0	0	0	0	Susceptible	Susceptible	1_QRDR	Susceptible	include	include
ERS3796494	4227STDY7466587	32708_1#23	Bangladesh	2018	5_to_15	Female	0	Salmonella enterica Typhi	2.1.7	non-H58	-	BT1	Sensitive	Sensitive	Sensitive	Sensitive	Sensitive	Sensitive	Sensitive	Resistant	Intermediate	0	0	0	0	0	0	0	0	0	0	1	0	0	0	0	0	0	0	0	Susceptible	Susceptible	1_QRDR	Susceptible	include	include
ERS3796516	4227STDY7466609	32708_1#107	Bangladesh	2018	5_to_15	Male	0	Salmonella enterica Typhi	2.1.7	non-H58	-	BT1	Sensitive	Sensitive	Sensitive	Sensitive	Sensitive	Sensitive	Sensitive	Resistant	Intermediate	0	0	0	0	0	0	0	0	0	0	1	0	0	0	0	0	0	0	0	Susceptible	Susceptible	1_QRDR	Susceptible	include	include
ERS3796444	4227STDY7466536	32639_1#78	Bangladesh	2018	5_to_15	Male	0	Salmonella enterica Typhi	2.1.7	non-H58	-	BT130	Sensitive	Sensitive	Sensitive	Sensitive	Sensitive	Sensitive	Sensitive	Resistant	Intermediate	0	0	0	0	0	0	0	0	0	0	1	0	0	0	0	0	0	0	0	Susceptible	Susceptible	1_QRDR	Susceptible	include	include
ERS3796360	4227STDY7466459	32639_1#163	Bangladesh	2018	5_to_15	Male	0	Salmonella enterica Typhi	2.1.7	non-H58	-	BT1	Sensitive	Sensitive	Sensitive	Sensitive	Sensitive	Sensitive	Sensitive	Resistant	Intermediate	0	0	0	0	0	0	0	0	0	0	1	0	0	0	0	0	0	0	0	Susceptible	Susceptible	1_QRDR	Susceptible	include	include
ERS3796520	4227STDY7466613	32708_1#124	Bangladesh	2018	15_and_over	Female	0	Salmonella enterica Typhi	2.1.7	non-H58	-	BT1	Sensitive	Sensitive	Sensitive	Sensitive	Sensitive	Sensitive	Sensitive	Resistant	Intermediate	0	0	0	0	0	0	0	0	0	0	1	0	0	0	0	0	0	0	0	Susceptible	Susceptible	1_QRDR	Susceptible	include	include
ERS3796484	4227STDY7466577	32639_1#242	Bangladesh	2018	under_5	Female	0	Salmonella enterica Typhi	2.1.7	non-H58	-	BT1	Sensitive	Sensitive	Sensitive	Sensitive	Sensitive	Sensitive	Sensitive	Resistant	Intermediate	0	0	0	0	0	0	0	0	0	0	1	0	0	0	0	0	0	0	0	Susceptible	Susceptible	1_QRDR	Susceptible	include	include
ERS3796476	4227STDY7466570	32639_1#215	Bangladesh	2018	5_to_15	Female	0	Salmonella enterica Typhi	2.1.7	non-H58	-	BT1	Sensitive	Sensitive	Sensitive	Sensitive	Sensitive	Sensitive	Not Tested	Resistant	Intermediate	0	0	0	0	0	0	0	0	0	0	1	0	0	0	0	0	0	0	0	Susceptible	Susceptible	1_QRDR	Susceptible	include	include
ERS3796498	4227STDY7466592	32708_1#40	Bangladesh	2018	15_and_over	Male	0	Salmonella enterica Typhi	2.1.7	non-H58	-	BT1	Sensitive	Sensitive	Sensitive	Sensitive	Sensitive	Sensitive	Sensitive	Resistant	Intermediate	0	0	0	0	0	0	0	0	0	0	1	0	0	0	0	0	0	0	0	Susceptible	Susceptible	1_QRDR	Susceptible	include	include
ERS3796512	4227STDY7466602	32708_1#78	Bangladesh	2018	5_to_15	Male	0	Salmonella enterica Typhi	2.1.7	non-H58	-	BT1	Sensitive	Sensitive	Sensitive	Sensitive	Sensitive	Sensitive	Sensitive	Resistant	Intermediate	0	0	0	0	0	0	0	0	0	0	1	0	0	0	0	0	0	0	0	Susceptible	Susceptible	1_QRDR	Susceptible	include	include
ERS3796528	4227STDY7466621	32708_1#154	Bangladesh	2018	5_to_15	Female	0	Salmonella enterica Typhi	2.1.7	non-H58	-	BT1	Sensitive	Sensitive	Sensitive	Sensitive	Sensitive	Sensitive	Sensitive	Resistant	Intermediate	0	0	0	0	0	0	0	0	0	0	1	0	0	0	0	0	0	0	0	Susceptible	Susceptible	1_QRDR	Susceptible	include	include
ERS3796535	4227STDY7466628	32708_1#183	Bangladesh	2018	15_and_over	Male	0	Salmonella enterica Typhi	2.1.7	non-H58	-	BT1	Sensitive	Sensitive	Sensitive	Sensitive	Sensitive	Sensitive	Sensitive	Resistant	Intermediate	0	0	0	0	0	0	0	0	0	0	1	0	0	0	0	0	0	0	0	Susceptible	Susceptible	1_QRDR	Susceptible	include	include
ERS3796589	4227STDY7466652	32708_1#270	Bangladesh	2018	5_to_15	Male	0	Salmonella enterica Typhi	2.1.7	non-H58	-	BT1	Sensitive	Sensitive	Sensitive	Sensitive	Sensitive	Sensitive	Sensitive	Resistant	Intermediate	0	0	0	0	0	0	0	0	0	0	1	0	0	0	0	0	0	0	0	Susceptible	Susceptible	1_QRDR	Susceptible	include	include
ERS3796590	4227STDY7466654	32708_1#277	Bangladesh	2018	5_to_15	Female	0	Salmonella enterica Typhi	2.1.7	non-H58	-	BT55	Sensitive	Sensitive	Sensitive	Sensitive	Sensitive	Sensitive	Sensitive	Resistant	Intermediate	0	0	0	0	0	0	0	0	0	0	1	0	0	0	0	0	0	0	0	Susceptible	Susceptible	1_QRDR	Susceptible	include	include
ERS3796317	4227STDY7466416	32639_1#346	Bangladesh	2018	5_to_15	Male	0	Salmonella enterica Typhi	2.1.7	non-H58	-	BT1	Sensitive	Sensitive	Sensitive	Sensitive	Sensitive	Sensitive	Sensitive	Resistant	Intermediate	0	0	0	0	0	0	0	0	0	0	1	0	0	0	0	0	0	0	0	Susceptible	Susceptible	1_QRDR	Susceptible	include	include
ERS3796320	4227STDY7466419	32639_1#3	Bangladesh	2018	5_to_15	Male	0	Salmonella enterica Typhi	2.1.7	non-H58	-	BT1	Sensitive	Sensitive	Sensitive	Sensitive	Sensitive	Sensitive	Sensitive	Resistant	Intermediate	0	0	0	0	0	0	0	0	0	0	1	0	0	0	0	0	0	0	0	Susceptible	Susceptible	1_QRDR	Susceptible	include	include
ERS3796242	4227STDY7466337	32640_3#359	Bangladesh	2016	under_5	Female	0	Salmonella enterica Typhi	2.0.1	non-H58	-	NA	Sensitive	Sensitive	Sensitive	Sensitive	Sensitive	Sensitive	Sensitive	Resistant	Intermediate	0	0	0	0	0	0	0	0	0	0	1	0	0	0	0	0	0	0	0	Susceptible	Susceptible	1_QRDR	Susceptible	exclude	exclude
ERS3796303	4227STDY7466396	32639_1#286	Bangladesh	2017	15_and_over	Female	0	Salmonella enterica Typhi	2.0.1	non-H58	-	BT5	Sensitive	Sensitive	Sensitive	Sensitive	Sensitive	Sensitive	Sensitive	Resistant	Intermediate	0	0	0	0	0	0	0	0	0	0	1	0	0	0	0	0	0	0	0	Susceptible	Susceptible	1_QRDR	Susceptible	include	include
ERS3796272	4227STDY7466367	32639_1#185	Bangladesh	2017	5_to_15	Female	0	Salmonella enterica Typhi	2.0.1	non-H58	-	BT23	Sensitive	Sensitive	Sensitive	Sensitive	Sensitive	Sensitive	Sensitive	Resistant	Intermediate	0	0	0	0	0	0	0	0	0	0	1	0	0	0	0	0	0	0	0	Susceptible	Susceptible	1_QRDR	Susceptible	include	include
ERS3796263	4227STDY7466356	32639_1#144	Bangladesh	2017	under_5	Male	0	Salmonella enterica Typhi	2.0.1	non-H58	-	BT23	Sensitive	Sensitive	Sensitive	Sensitive	Sensitive	Sensitive	Sensitive	Resistant	Intermediate	0	0	0	0	0	0	0	0	0	0	1	0	0	0	0	0	0	0	0	Susceptible	Susceptible	1_QRDR	Susceptible	include	include
ERS3796240	4227STDY7466334	32639_1#64	Bangladesh	2017	5_to_15	Female	0	Salmonella enterica Typhi	2.0.1	non-H58	-	BT62	Sensitive	Sensitive	Sensitive	Sensitive	Sensitive	Sensitive	Sensitive	Resistant	Intermediate	0	0	0	0	0	0	0	0	0	0	1	0	0	0	0	0	0	0	0	Susceptible	Susceptible	1_QRDR	Susceptible	include	include
ERS3796276	4227STDY7466370	32639_1#199	Bangladesh	2017	5_to_15	Male	0	Salmonella enterica Typhi	2.0.1	non-H58	-	BT23	Sensitive	Sensitive	Sensitive	Sensitive	Sensitive	Sensitive	Sensitive	Resistant	Intermediate	0	0	0	0	0	0	0	0	0	0	1	0	0	0	0	0	0	0	0	Susceptible	Susceptible	1_QRDR	Susceptible	include	include
ERS3796280	4227STDY7466372	32639_1#207	Bangladesh	2017	5_to_15	Female	0	Salmonella enterica Typhi	2.0.1	non-H58	-	BT111	Sensitive	Sensitive	Sensitive	Not Tested	Sensitive	Sensitive	Sensitive	Resistant	Intermediate	0	0	0	0	0	0	0	0	0	0	1	0	0	0	0	0	0	0	0	Susceptible	Susceptible	1_QRDR	Susceptible	include	include
ERS3796271	4227STDY7466365	32639_1#178	Bangladesh	2017	15_and_over	Male	0	Salmonella enterica Typhi	2.0.1	non-H58	-	BT5	Sensitive	Sensitive	Sensitive	Sensitive	Sensitive	Sensitive	Sensitive	Resistant	Intermediate	0	0	0	0	0	0	0	0	0	0	1	0	0	0	0	0	0	0	0	Susceptible	Susceptible	1_QRDR	Susceptible	include	include
ERS3796248	4227STDY7466341	32639_1#81	Bangladesh	2017	15_and_over	Female	0	Salmonella enterica Typhi	2.0.1	non-H58	-	BT5	Sensitive	Sensitive	Sensitive	Sensitive	Sensitive	Sensitive	Sensitive	Resistant	Intermediate	0	0	0	0	0	0	0	0	0	0	1	0	0	0	0	0	0	0	0	Susceptible	Susceptible	1_QRDR	Susceptible	include	include
ERS3796408	4227STDY7466502	32639_1#317	Bangladesh	2018	5_to_15	Male	0	Salmonella enterica Typhi	2.0.1	non-H58	-	BT64	Sensitive	Sensitive	Sensitive	Sensitive	Sensitive	Sensitive	Sensitive	Resistant	Intermediate	0	0	0	0	0	0	0	0	0	0	1	0	0	0	0	0	0	0	0	Susceptible	Susceptible	1_QRDR	Susceptible	include	include
ERS3796595	4227STDY7466661	32708_1#298	Bangladesh	2018	15_and_over	Male	0	Salmonella enterica Typhi	2.0.1	non-H58	-	BT5	Sensitive	Sensitive	Sensitive	Sensitive	Sensitive	Sensitive	Sensitive	Resistant	Intermediate	0	0	0	0	0	0	0	0	0	0	1	0	0	0	0	0	0	0	0	Susceptible	Susceptible	1_QRDR	Susceptible	include	include
ERS3796599	4227STDY7466663	32708_1#304	Bangladesh	2018	5_to_15	Male	0	Salmonella enterica Typhi	2.0.1	non-H58	-	BT5	Sensitive	Sensitive	Sensitive	Sensitive	Sensitive	Sensitive	Sensitive	Resistant	Intermediate	0	0	0	0	0	0	0	0	0	0	1	0	0	0	0	0	0	0	0	Susceptible	Susceptible	1_QRDR	Susceptible	include	include
ERS3796410	4227STDY7466501	32639_1#313	Bangladesh	2018	15_and_over	Female	0	Salmonella enterica Typhi	2.0.1	non-H58	-	BT109	Sensitive	Sensitive	Sensitive	Sensitive	Sensitive	Sensitive	Sensitive	Resistant	Intermediate	0	0	0	0	0	0	0	0	0	0	1	0	0	0	0	0	0	0	0	Susceptible	Susceptible	1_QRDR	Susceptible	include	include
ERS3796443	4227STDY7466537	32639_1#82	Bangladesh	2018	5_to_15	Female	0	Salmonella enterica Typhi	2.0.1	non-H58	-	BT5	Sensitive	Sensitive	Sensitive	Sensitive	Sensitive	Sensitive	Sensitive	Resistant	Intermediate	0	0	0	0	0	0	0	0	0	0	1	0	0	0	0	0	0	0	0	Susceptible	Susceptible	1_QRDR	Susceptible	include	include
ERS3796525	4227STDY7466618	32708_1#142	Bangladesh	2018	5_to_15	Male	0	Salmonella enterica Typhi	2.0.1	non-H58	-	BT5	Sensitive	Sensitive	Sensitive	Sensitive	Sensitive	Sensitive	Sensitive	Resistant	Intermediate	0	0	0	0	0	0	0	0	0	0	1	0	0	0	0	0	0	0	0	Susceptible	Susceptible	1_QRDR	Susceptible	include	include
ERS3796422	4227STDY7466515	32639_1#2	Bangladesh	2018	5_to_15	Female	0	Salmonella enterica Typhi	2.0.1	non-H58	-	BT105	Sensitive	Sensitive	Sensitive	Sensitive	Sensitive	Sensitive	Sensitive	Resistant	Intermediate	0	0	0	0	0	0	0	0	0	0	1	0	0	0	0	0	0	0	0	Susceptible	Susceptible	1_QRDR	Susceptible	include	include
ERS3796474	4227STDY7466567	32639_1#203	Bangladesh	2018	5_to_15	Female	0	Salmonella enterica Typhi	2.0.1	non-H58	-	BT41	Sensitive	Sensitive	Sensitive	Sensitive	Sensitive	Sensitive	Sensitive	Resistant	Intermediate	0	0	0	0	0	0	0	0	0	0	1	0	0	0	0	0	0	0	0	Susceptible	Susceptible	1_QRDR	Susceptible	include	include
ERS3796480	4227STDY7466572	32639_1#221	Bangladesh	2018	under_5	Female	0	Salmonella enterica Typhi	2.0.1	non-H58	-	BT32	Sensitive	Sensitive	Sensitive	Sensitive	Sensitive	Sensitive	Sensitive	Resistant	Intermediate	0	0	0	0	0	0	0	0	0	0	1	0	0	0	0	0	0	0	0	Susceptible	Susceptible	1_QRDR	Susceptible	include	include
ERS3796493	4227STDY7466586	32708_1#19	Bangladesh	2018	under_5	Male	0	Salmonella enterica Typhi	2.0.1	non-H58	-	BT41	Sensitive	Sensitive	Sensitive	Sensitive	Sensitive	Sensitive	Sensitive	Resistant	Intermediate	0	0	0	0	0	0	0	0	0	0	1	0	0	0	0	0	0	0	0	Susceptible	Susceptible	1_QRDR	Susceptible	include	include
ERS3796473	4227STDY7466566	32639_1#200	Bangladesh	2018	5_to_15	Male	0	Salmonella enterica Typhi	2.0.1	non-H58	-	BT132	Sensitive	Sensitive	Sensitive	Sensitive	Sensitive	Sensitive	Sensitive	Resistant	Intermediate	0	0	0	0	0	0	0	0	0	0	1	0	0	0	0	0	0	0	0	Susceptible	Susceptible	1_QRDR	Susceptible	include	include
ERS3796495	4227STDY7466590	32708_1#32	Bangladesh	2018	under_5	Male	0	Salmonella enterica Typhi	2.0.1	non-H58	-	BT5	Sensitive	Sensitive	Sensitive	Sensitive	Sensitive	Sensitive	Sensitive	Resistant	Intermediate	0	0	0	0	0	0	0	0	0	0	1	0	0	0	0	0	0	0	0	Susceptible	Susceptible	1_QRDR	Susceptible	include	include
ERS3796502	4227STDY7466593	32708_1#44	Bangladesh	2018	5_to_15	Male	0	Salmonella enterica Typhi	2.0.1	non-H58	-	BT5	Sensitive	Sensitive	Sensitive	Sensitive	Sensitive	Sensitive	Sensitive	Resistant	Intermediate	0	0	0	0	0	0	0	0	0	0	1	0	0	0	0	0	0	0	0	Susceptible	Susceptible	1_QRDR	Susceptible	include	include
ERS3796575	4227STDY7466639	32639_1#4	Bangladesh	2018	5_to_15	Male	0	Salmonella enterica Typhi	2.0.1	non-H58	-	BT41	Sensitive	Sensitive	Sensitive	Sensitive	Sensitive	Sensitive	Sensitive	Resistant	Intermediate	0	0	0	0	0	0	0	0	0	0	1	0	0	0	0	0	0	0	0	Susceptible	Susceptible	1_QRDR	Susceptible	include	include
ERS3796531	4227STDY7466624	32708_1#166	Bangladesh	2018	5_to_15	Male	0	Salmonella enterica Typhi	2.0.1	non-H58	-	BT69	Sensitive	Sensitive	Sensitive	Sensitive	Sensitive	Sensitive	Sensitive	Resistant	Intermediate	0	0	0	0	0	0	0	0	0	0	1	0	0	0	0	0	0	0	0	Susceptible	Susceptible	1_QRDR	Susceptible	include	include
ERS3796537	4227STDY7466631	32708_1#196	Bangladesh	2018	5_to_15	Male	0	Salmonella enterica Typhi	2.0.1	non-H58	-	BT5	Sensitive	Sensitive	Sensitive	Sensitive	Sensitive	Sensitive	Sensitive	Resistant	Intermediate	0	0	0	0	0	0	0	0	0	0	1	0	0	0	0	0	0	0	0	Susceptible	Susceptible	1_QRDR	Susceptible	include	include
ERS3796576	4227STDY7466640	32708_1#226	Bangladesh	2018	15_and_over	Female	0	Salmonella enterica Typhi	2.0.1	non-H58	-	BT41	Sensitive	Sensitive	Sensitive	Sensitive	Sensitive	Sensitive	Sensitive	Resistant	Intermediate	0	0	0	0	0	0	0	0	0	0	1	0	0	0	0	0	0	0	0	Susceptible	Susceptible	1_QRDR	Susceptible	include	include
ERS3796585	4227STDY7466649	32708_1#261	Bangladesh	2018	under_5	Male	0	Salmonella enterica Typhi	2.0.1	non-H58	-	BT41	Sensitive	Sensitive	Sensitive	Sensitive	Sensitive	Sensitive	Sensitive	Resistant	Intermediate	0	0	0	0	0	0	0	0	0	0	1	0	0	0	0	0	0	0	0	Susceptible	Susceptible	1_QRDR	Susceptible	include	include
ERS3796597	4227STDY7466660	32708_1#295	Bangladesh	2018	5_to_15	Male	0	Salmonella enterica Typhi	2.0.1	non-H58	-	BT41	Sensitive	Sensitive	Sensitive	Sensitive	Sensitive	Sensitive	Sensitive	Resistant	Intermediate	0	0	0	0	0	0	0	0	0	0	1	0	0	0	0	0	0	0	0	Susceptible	Susceptible	1_QRDR	Susceptible	include	include
ERS3796603	4227STDY7466665	32708_1#310	Bangladesh	2018	5_to_15	Male	0	Salmonella enterica Typhi	2.0.1	non-H58	-	BT5	Sensitive	Sensitive	Sensitive	Sensitive	Sensitive	Sensitive	Sensitive	Resistant	Intermediate	0	0	0	0	0	0	0	0	0	0	1	0	0	0	0	0	0	0	0	Susceptible	Susceptible	1_QRDR	Susceptible	include	include
ERS3796588	4227STDY7466653	32708_1#274	Bangladesh	2019	5_to_15	Male	0	Salmonella enterica Typhi	2.0.1	non-H58	-	NA	Sensitive	Sensitive	Sensitive	Sensitive	Sensitive	Sensitive	Sensitive	Resistant	Intermediate	0	0	0	0	0	0	0	0	0	0	1	0	0	0	0	0	0	0	0	Susceptible	Susceptible	1_QRDR	Susceptible	exclude	exclude
ERS3796586	4227STDY7466650	32708_1#264	Bangladesh	2019	15_and_over	Female	0	Salmonella enterica Typhi	2.0.1	non-H58	-	NA	Sensitive	Sensitive	Sensitive	Sensitive	Sensitive	Sensitive	Sensitive	Resistant	Intermediate	0	0	0	0	0	0	0	0	0	0	1	0	0	0	0	0	0	0	0	Susceptible	Susceptible	1_QRDR	Susceptible	exclude	exclude
ERS3796594	4227STDY7466658	32708_1#289	Bangladesh	2019	15_and_over	Female	0	Salmonella enterica Typhi	2.0.1	non-H58	-	NA	Sensitive	Sensitive	Sensitive	Sensitive	Sensitive	Sensitive	Sensitive	Resistant	Intermediate	0	0	0	0	0	0	0	0	0	0	1	0	0	0	0	0	0	0	0	Susceptible	Susceptible	1_QRDR	Susceptible	exclude	exclude
ERS3796598	4227STDY7466662	32708_1#301	Bangladesh	2019	15_and_over	Male	0	Salmonella enterica Typhi	2.0.1	non-H58	-	NA	Sensitive	Sensitive	Sensitive	Sensitive	Sensitive	Sensitive	Sensitive	Resistant	Intermediate	0	0	0	0	0	0	0	0	0	0	1	0	0	0	0	0	0	0	0	Susceptible	Susceptible	1_QRDR	Susceptible	exclude	exclude
ERS3796548	4227STDY7466669	32639_1#5	Bangladesh	2019	15_and_over	Male	0	Salmonella enterica Typhi	2.0.1	non-H58	-	NA	Sensitive	Sensitive	Sensitive	Sensitive	Sensitive	Sensitive	Sensitive	Resistant	Intermediate	0	0	0	0	0	0	0	0	0	0	1	0	0	0	0	0	0	0	0	Susceptible	Susceptible	1_QRDR	Susceptible	exclude	exclude
ERS3796601	4227STDY7466695	32708_1#51	Nepal	2017	5_to_15	Male	0	Salmonella enterica Paratyphi A	-	non-H58	2.3.2	NP0	Not Tested	Not Tested	-	Sensitive	-	Sensitive	Sensitive	Resistant	Resistant	0	0	0	0	0	0	0	0	0	0	1	0	0	0	0	0	0	0	0	Susceptible	Susceptible	1_QRDR	Susceptible	include	include
ERS3796608	4227STDY7466700	32708_1#72	Nepal	2017	15_and_over	Female	0	Salmonella enterica Paratyphi A	-	non-H58	2.3.2	NP0	Not Tested	Not Tested	-	Sensitive	-	Sensitive	Sensitive	Resistant	Resistant	0	0	0	0	0	0	0	0	0	0	1	0	0	0	0	0	0	0	0	Susceptible	Susceptible	1_QRDR	Susceptible	include	include
ERS3796616	4227STDY7466710	32708_1#109	Nepal	2017	5_to_15	Female	0	Salmonella enterica Paratyphi A	-	non-H58	2.3.2	NP0	Not Tested	Not Tested	-	Sensitive	-	Sensitive	Sensitive	Resistant	Resistant	0	0	0	0	0	0	0	0	0	0	1	0	0	0	0	0	0	0	0	Susceptible	Susceptible	1_QRDR	Susceptible	include	include
ERS3796711	4227STDY7466806	32708_1#63	Nepal	2018	5_to_15	Female	0	Salmonella enterica Paratyphi A	-	non-H58	2.3.2	NP3	Sensitive	Not Tested	-	Not Tested	-	Sensitive	Sensitive	Resistant	Resistant	0	0	0	0	0	0	0	0	0	0	1	0	0	0	0	0	0	0	0	Susceptible	Susceptible	1_QRDR	Susceptible	include	include
ERS3773354	4227STDY7797523	32640_3#11	Bangladesh	2018	15_and_over	Male	0	Salmonella enterica Paratyphi A	-	non-H58	2.3.2	BP17	Sensitive	Sensitive	Sensitive	Sensitive	Sensitive	Sensitive	Sensitive	Resistant	Intermediate	0	0	0	0	0	0	0	0	0	0	1	0	0	0	0	0	0	0	0	Susceptible	Susceptible	1_QRDR	Susceptible	include	include
ERS3773331	4227STDY7797502	32640_3#310	Bangladesh	2018	5_to_15	Male	0	Salmonella enterica Paratyphi A	-	non-H58	2.3.3	BP1	Sensitive	Sensitive	Sensitive	Sensitive	Sensitive	Sensitive	Sensitive	Resistant	Intermediate	0	0	0	0	0	0	0	0	0	0	1	0	0	0	0	0	0	0	0	Susceptible	Susceptible	1_QRDR	Susceptible	include	include
ERS3773314	4227STDY7797484	32640_3#238	Bangladesh	2018	5_to_15	Male	0	Salmonella enterica Paratyphi A	-	non-H58	2.3.2	BP17	Sensitive	Sensitive	Sensitive	Sensitive	Sensitive	Sensitive	Sensitive	Resistant	Intermediate	0	0	0	0	0	0	0	0	0	0	1	0	0	0	0	0	0	0	0	Susceptible	Susceptible	1_QRDR	Susceptible	include	include
ERS3773370	4227STDY7797537	32640_3#65	Bangladesh	2019	15_and_over	Female	0	Salmonella enterica Paratyphi A	-	non-H58	2.3.2	NA	Sensitive	Sensitive	Sensitive	Sensitive	Sensitive	Sensitive	Sensitive	Resistant	Intermediate	0	0	0	0	0	0	0	0	0	0	1	0	0	0	0	0	0	0	0	Susceptible	Susceptible	1_QRDR	Susceptible	exclude	exclude
ERS3773296	4227STDY7797465	32640_3#162	Bangladesh	2017	15_and_over	Male	0	Salmonella enterica Paratyphi A	-	non-H58	2.3.3	BP3	Sensitive	Sensitive	Sensitive	Sensitive	Sensitive	Sensitive	Sensitive	Resistant	Intermediate	0	0	0	0	0	0	0	0	0	0	1	0	0	0	0	0	0	0	0	Susceptible	Susceptible	1_QRDR	Susceptible	include	include
ERS3773282	4227STDY7797452	32640_3#109	Bangladesh	2017	5_to_15	Female	0	Salmonella enterica Paratyphi A	-	non-H58	2.3.3	BP30	Sensitive	Sensitive	Sensitive	Sensitive	Sensitive	Sensitive	Sensitive	Resistant	Intermediate	0	0	0	0	0	0	0	0	0	0	1	0	0	0	0	0	0	0	0	Susceptible	Susceptible	1_QRDR	Susceptible	include	include
ERS3773292	4227STDY7797460	32640_3#142	Bangladesh	2017	15_and_over	Male	0	Salmonella enterica Paratyphi A	-	non-H58	2.3.3	BP3	Sensitive	Sensitive	Sensitive	Sensitive	Sensitive	Sensitive	Sensitive	Resistant	Intermediate	0	0	0	0	0	0	0	0	0	0	1	0	0	0	0	0	0	0	0	Susceptible	Susceptible	1_QRDR	Susceptible	include	include
ERS3773318	4227STDY7797487	32640_3#251	Bangladesh	2018	15_and_over	Female	0	Salmonella enterica Paratyphi A	-	non-H58	2.3.3	BP1	Sensitive	Sensitive	Sensitive	Sensitive	Sensitive	Sensitive	Sensitive	Resistant	Intermediate	0	0	0	0	0	0	0	0	0	0	1	0	0	0	0	0	0	0	0	Susceptible	Susceptible	1_QRDR	Susceptible	include	include
ERS3773320	4227STDY7797489	32640_3#259	Bangladesh	2018	5_to_15	Male	0	Salmonella enterica Paratyphi A	-	non-H58	2.3.3	BP3	Sensitive	Sensitive	Sensitive	Sensitive	Sensitive	Sensitive	Sensitive	Resistant	Intermediate	0	0	0	0	0	0	0	0	0	0	1	0	0	0	0	0	0	0	0	Susceptible	Susceptible	1_QRDR	Susceptible	include	include
ERS3773368	4227STDY7797536	32640_3#61	Bangladesh	2018	5_to_15	Male	0	Salmonella enterica Paratyphi A	-	non-H58	2.3.3	BP1	Sensitive	Sensitive	Sensitive	Sensitive	Sensitive	Sensitive	Sensitive	Resistant	Intermediate	0	0	0	0	0	0	0	0	0	0	1	0	0	0	0	0	0	0	0	Susceptible	Susceptible	1_QRDR	Susceptible	include	include
ERS3773326	4227STDY7797495	32640_3#282	Bangladesh	2018	15_and_over	Male	0	Salmonella enterica Paratyphi A	-	non-H58	2.3.3	BP36	Sensitive	Sensitive	Sensitive	Sensitive	Sensitive	Sensitive	Sensitive	Resistant	Intermediate	0	0	0	0	0	0	0	0	0	0	1	0	0	0	0	0	0	0	0	Susceptible	Susceptible	1_QRDR	Susceptible	include	include
ERS3773353	4227STDY7797522	32640_3#7	Bangladesh	2018	15_and_over	Male	0	Salmonella enterica Paratyphi A	-	non-H58	2.3.2	BP17	Sensitive	Sensitive	Sensitive	Sensitive	Sensitive	Sensitive	Sensitive	Resistant	Intermediate	0	0	0	0	0	0	0	0	0	0	1	0	0	0	0	0	0	0	0	Susceptible	Susceptible	1_QRDR	Susceptible	include	include
ERS3773347	4227STDY7797516	32640_3#365	Bangladesh	2018	15_and_over	Male	0	Salmonella enterica Paratyphi A	-	non-H58	2.3.2	BP15	Sensitive	Sensitive	Sensitive	Sensitive	Sensitive	Sensitive	Sensitive	Resistant	Intermediate	0	0	0	0	0	0	0	0	0	0	1	0	0	0	0	0	0	0	0	Susceptible	Susceptible	1_QRDR	Susceptible	include	include
ERS3773330	4227STDY7797499	32640_3#297	Bangladesh	2018	15_and_over	Male	0	Salmonella enterica Paratyphi A	-	non-H58	2.3.2	BP17	Sensitive	Sensitive	Sensitive	Sensitive	Sensitive	Sensitive	Sensitive	Resistant	Intermediate	0	0	0	0	0	0	0	0	0	0	1	0	0	0	0	0	0	0	0	Susceptible	Susceptible	1_QRDR	Susceptible	include	include
ERS3773355	4227STDY7797524	32640_3#15	Bangladesh	2018	5_to_15	Female	0	Salmonella enterica Paratyphi A	-	non-H58	2.3.3	BP1	Sensitive	Sensitive	Sensitive	Sensitive	Sensitive	Sensitive	Sensitive	Resistant	Intermediate	0	0	0	0	0	0	0	0	0	0	1	0	0	0	0	0	0	0	0	Susceptible	Susceptible	1_QRDR	Susceptible	include	include
ERS3773278	4227STDY7797448	32640_3#96	Bangladesh	2017	5_to_15	Female	0	Salmonella enterica Paratyphi A	-	non-H58	2.3.3	BP3	Sensitive	Sensitive	Sensitive	Sensitive	Sensitive	Resistant	Sensitive	Resistant	Intermediate	0	0	0	0	0	0	0	0	0	0	1	0	0	0	0	0	0	0	0	Susceptible	Susceptible	1_QRDR	Susceptible	include	include
ERS3773310	4227STDY7797479	32640_3#218	Bangladesh	2017	5_to_15	Male	0	Salmonella enterica Paratyphi A	-	non-H58	2.3.2	BP13	Sensitive	Sensitive	Sensitive	Sensitive	Sensitive	Resistant	Sensitive	Resistant	Intermediate	0	0	0	0	0	0	0	0	0	0	1	0	0	0	0	0	0	0	0	Susceptible	Susceptible	1_QRDR	Susceptible	include	include
ERS3773291	4227STDY7797461	32640_3#146	Bangladesh	2017	15_and_over	Male	0	Salmonella enterica Paratyphi A	-	non-H58	2.3.3	BP47	Sensitive	Sensitive	Sensitive	Sensitive	Sensitive	Resistant	Sensitive	Resistant	Intermediate	0	0	0	0	0	0	0	0	0	0	1	0	0	0	0	0	0	0	0	Susceptible	Susceptible	1_QRDR	Susceptible	include	include
ERS3773294	4227STDY7797462	32640_3#150	Bangladesh	2017	5_to_15	Male	0	Salmonella enterica Paratyphi A	-	non-H58	2.3.3	BP3	Sensitive	Sensitive	Sensitive	Sensitive	Sensitive	Resistant	Sensitive	Resistant	Intermediate	0	0	0	0	0	0	0	0	0	0	1	0	0	0	0	0	0	0	0	Susceptible	Susceptible	1_QRDR	Susceptible	include	include
ERS3773297	4227STDY7797466	32640_3#167	Bangladesh	2017	5_to_15	Male	0	Salmonella enterica Paratyphi A	-	non-H58	2.3.3	BP19	Sensitive	Sensitive	Sensitive	Sensitive	Sensitive	Resistant	Sensitive	Resistant	Intermediate	0	0	0	0	0	0	0	0	0	0	1	0	0	0	0	0	0	0	0	Susceptible	Susceptible	1_QRDR	Susceptible	include	include
ERS3773300	4227STDY7797468	32640_3#175	Bangladesh	2017	5_to_15	Female	0	Salmonella enterica Paratyphi A	-	non-H58	2.3.3	BP3	Sensitive	Sensitive	Sensitive	Sensitive	Sensitive	Resistant	Sensitive	Resistant	Intermediate	0	0	0	0	0	0	0	0	0	0	1	0	0	0	0	0	0	0	0	Susceptible	Susceptible	1_QRDR	Susceptible	include	include
ERS3773275	4227STDY7797443	32640_3#74	Bangladesh	2017	15_and_over	Male	0	Salmonella enterica Paratyphi A	-	non-H58	2.3.3	BP22	Sensitive	Sensitive	Sensitive	Sensitive	Sensitive	Resistant	Sensitive	Resistant	Intermediate	0	0	0	0	0	0	0	0	0	0	1	0	0	0	0	0	0	0	0	Susceptible	Susceptible	1_QRDR	Susceptible	include	include
ERS3773272	4227STDY7797444	32640_3#78	Bangladesh	2017	5_to_15	Male	0	Salmonella enterica Paratyphi A	-	non-H58	2.3.3	BP43	Sensitive	Sensitive	Sensitive	Sensitive	Sensitive	Resistant	Sensitive	Resistant	Intermediate	0	0	0	0	0	0	0	0	0	0	1	0	0	0	0	0	0	0	0	Susceptible	Susceptible	1_QRDR	Susceptible	include	include
ERS3773281	4227STDY7797451	32640_3#108	Bangladesh	2017	under_5	Female	0	Salmonella enterica Paratyphi A	-	non-H58	2.3.3	BP10	Sensitive	Sensitive	Sensitive	Sensitive	Sensitive	Resistant	Sensitive	Resistant	Intermediate	0	0	0	0	0	0	0	0	0	0	1	0	0	0	0	0	0	0	0	Susceptible	Susceptible	1_QRDR	Susceptible	include	include
ERS3773277	4227STDY7797447	32640_3#92	Bangladesh	2017	15_and_over	Female	0	Salmonella enterica Paratyphi A	-	non-H58	2.3.3	BP3	Sensitive	Sensitive	Sensitive	Sensitive	Not Tested	Resistant	Sensitive	Resistant	Intermediate	0	0	0	0	0	0	0	0	0	0	1	0	0	0	0	0	0	0	0	Susceptible	Susceptible	1_QRDR	Susceptible	include	include
ERS3773279	4227STDY7797449	32640_3#100	Bangladesh	2017	5_to_15	Female	0	Salmonella enterica Paratyphi A	-	non-H58	2.3.3	BP28	Sensitive	Sensitive	Sensitive	Sensitive	Sensitive	Resistant	Sensitive	Resistant	Intermediate	0	0	0	0	0	0	0	0	0	0	1	0	0	0	0	0	0	0	0	Susceptible	Susceptible	1_QRDR	Susceptible	include	include
ERS3773283	4227STDY7797453	32640_3#113	Bangladesh	2017	15_and_over	Female	0	Salmonella enterica Paratyphi A	-	non-H58	2.3.3	BP10	Sensitive	Sensitive	Sensitive	Sensitive	Sensitive	Resistant	Sensitive	Resistant	Intermediate	0	0	0	0	0	0	0	0	0	0	1	0	0	0	0	0	0	0	0	Susceptible	Susceptible	1_QRDR	Susceptible	include	include
ERS3773284	4227STDY7797454	32640_3#117	Bangladesh	2017	15_and_over	Female	0	Salmonella enterica Paratyphi A	-	non-H58	2.3.2	BP6	Sensitive	Sensitive	Sensitive	Sensitive	Sensitive	Resistant	Sensitive	Resistant	Intermediate	0	0	0	0	0	0	0	0	0	0	1	0	0	0	0	0	0	0	0	Susceptible	Susceptible	1_QRDR	Susceptible	include	include
ERS3773286	4227STDY7797455	32640_3#121	Bangladesh	2017	15_and_over	Female	0	Salmonella enterica Paratyphi A	-	non-H58	2.3.2	BP29	Sensitive	Sensitive	Sensitive	Sensitive	Sensitive	Resistant	Sensitive	Resistant	Intermediate	0	0	0	0	0	0	0	0	0	0	1	0	0	0	0	0	0	0	0	Susceptible	Susceptible	1_QRDR	Susceptible	include	include
ERS3773301	4227STDY7797470	32640_3#183	Bangladesh	2018	5_to_15	Female	0	Salmonella enterica Paratyphi A	-	non-H58	2.3.2	BP40	Sensitive	Sensitive	Sensitive	Sensitive	Sensitive	Resistant	Sensitive	Resistant	Intermediate	0	0	0	0	0	0	0	0	0	0	1	0	0	0	0	0	0	0	0	Susceptible	Susceptible	1_QRDR	Susceptible	include	include
ERS3773312	4227STDY7797482	32640_3#230	Bangladesh	2018	5_to_15	Male	0	Salmonella enterica Paratyphi A	-	non-H58	2.3.2	BP17	Sensitive	Sensitive	Sensitive	Sensitive	Sensitive	Resistant	Sensitive	Resistant	Intermediate	0	0	0	0	0	0	0	0	0	0	1	0	0	0	0	0	0	0	0	Susceptible	Susceptible	1_QRDR	Susceptible	include	include
ERS3773321	4227STDY7797490	32640_3#263	Bangladesh	2018	5_to_15	Male	0	Salmonella enterica Paratyphi A	-	non-H58	2.3.3	BP44	Sensitive	Sensitive	Sensitive	Sensitive	Sensitive	Resistant	Sensitive	Resistant	Intermediate	0	0	0	0	0	0	0	0	0	0	1	0	0	0	0	0	0	0	0	Susceptible	Susceptible	1_QRDR	Susceptible	include	include
ERS3773313	4227STDY7797481	32640_3#227	Bangladesh	2018	5_to_15	Female	0	Salmonella enterica Paratyphi A	-	non-H58	2.3.2	BP6	Sensitive	Sensitive	Sensitive	Sensitive	Sensitive	Resistant	Sensitive	Resistant	Intermediate	0	0	0	0	0	0	0	0	0	0	1	0	0	0	0	0	0	0	0	Susceptible	Susceptible	1_QRDR	Susceptible	include	include
ERS3773303	4227STDY7797473	32640_3#193	Bangladesh	2018	15_and_over	Female	0	Salmonella enterica Paratyphi A	-	non-H58	2.3.3	BP7	Sensitive	Sensitive	Sensitive	Sensitive	Sensitive	Resistant	Sensitive	Resistant	Intermediate	0	0	0	0	0	0	0	0	0	0	1	0	0	0	0	0	0	0	0	Susceptible	Susceptible	1_QRDR	Susceptible	include	include
ERS3773369	4227STDY7797539	32640_3#73	Bangladesh	2018	5_to_15	Male	0	Salmonella enterica Paratyphi A	-	non-H58	2.3.3	BP7	Sensitive	Sensitive	Sensitive	Sensitive	Sensitive	Resistant	Sensitive	Resistant	Intermediate	0	0	0	0	0	0	0	0	0	0	1	0	0	0	0	0	0	0	0	Susceptible	Susceptible	1_QRDR	Susceptible	include	include
ERS3796569	4227STDY7466691	32708_1#38	Nepal	2017	5_to_15	Male	0	Salmonella enterica Paratyphi A	-	non-H58	2.4.1	NP5	Not Tested	Not Tested	-	Sensitive	-	Sensitive	Sensitive	Resistant	Resistant	0	0	0	0	0	0	0	0	0	0	1	0	0	0	0	0	0	0	0	Susceptible	Susceptible	1_QRDR	Susceptible	include	include
ERS3796623	4227STDY7466715	32639_1#20	Nepal	2017	15_and_over	Male	0	Salmonella enterica Paratyphi A	-	non-H58	2.4.1	NP10	Sensitive	Sensitive	-	Sensitive	-	Resistant	Sensitive	Resistant	Resistant	0	0	0	0	0	0	0	0	0	0	1	0	0	0	0	0	0	0	0	Susceptible	Susceptible	1_QRDR	Susceptible	include	include
ERS3796622	4227STDY7466716	32639_1#24	Nepal	2017	5_to_15	Male	0	Salmonella enterica Paratyphi A	-	non-H58	2.4.1	NP8	Sensitive	Not Tested	-	Not Tested	-	Resistant	Sensitive	Resistant	Resistant	0	0	0	0	0	0	0	0	0	0	1	0	0	0	0	0	0	0	0	Susceptible	Susceptible	1_QRDR	Susceptible	include	include
ERS3773299	4227STDY7797469	32640_3#179	Bangladesh	2017	5_to_15	Female	0	Salmonella enterica Paratyphi A	-	non-H58	2.4.1	BP42	Sensitive	Sensitive	Sensitive	Sensitive	Sensitive	Sensitive	Sensitive	Resistant	Intermediate	0	0	0	0	0	0	0	0	0	0	1	0	0	0	0	0	0	0	0	Susceptible	Susceptible	1_QRDR	Susceptible	include	include
ERS3773293	4227STDY7797463	32640_3#154	Bangladesh	2017	5_to_15	Male	0	Salmonella enterica Paratyphi A	-	non-H58	2.4.1	BP14	Sensitive	Sensitive	Sensitive	Sensitive	Sensitive	Sensitive	Sensitive	Resistant	Intermediate	0	0	0	0	0	0	0	0	0	0	1	0	0	0	0	0	0	0	0	Susceptible	Susceptible	1_QRDR	Susceptible	include	include
ERS3773289	4227STDY7797458	32640_3#133	Bangladesh	2016	15_and_over	Female	0	Salmonella enterica Paratyphi A	-	non-H58	2.4.1	NA	Sensitive	Sensitive	Sensitive	Sensitive	Sensitive	Resistant	Sensitive	Resistant	Intermediate	0	0	0	0	0	0	0	0	0	0	1	0	0	0	0	0	0	0	0	Susceptible	Susceptible	1_QRDR	Susceptible	exclude	exclude
ERS3773287	4227STDY7797456	32640_3#125	Bangladesh	2016	15_and_over	Female	0	Salmonella enterica Paratyphi A	-	non-H58	2.4.1	NA	Sensitive	Sensitive	Sensitive	Sensitive	Sensitive	Resistant	Sensitive	Resistant	Intermediate	0	0	0	0	0	0	0	0	0	0	1	0	0	0	0	0	0	0	0	Susceptible	Susceptible	1_QRDR	Susceptible	exclude	exclude
ERS3773304	4227STDY7797471	32640_3#187	Bangladesh	2018	under_5	Female	0	Salmonella enterica Paratyphi A	-	non-H58	2.4.1	BP16	Sensitive	Sensitive	Sensitive	Sensitive	Sensitive	Resistant	Sensitive	Resistant	Intermediate	0	0	0	0	0	0	0	0	0	0	1	0	0	0	0	0	0	0	0	Susceptible	Susceptible	1_QRDR	Susceptible	include	include
ERS3796624	4227STDY7466717	32708_1#130	Nepal	2017	15_and_over	Male	0	Salmonella enterica Paratyphi A	-	non-H58	2.4.3	NP4	Sensitive	Sensitive	-	Not Tested	-	Sensitive	Sensitive	Resistant	Resistant	0	0	0	0	0	0	0	0	0	0	1	0	0	0	0	0	0	0	0	Susceptible	Susceptible	1_QRDR	Susceptible	include	include
ERS3796631	4227STDY7466725	32708_1#156	Nepal	2017	5_to_15	Male	0	Salmonella enterica Paratyphi A	-	non-H58	2.4.3	NP7	Sensitive	Sensitive	-	Sensitive	-	Sensitive	Sensitive	Resistant	Intermediate	0	0	0	0	0	0	0	0	0	0	1	0	0	0	0	0	0	0	0	Susceptible	Susceptible	1_QRDR	Susceptible	include	include
ERS3796674	4227STDY7466767	32639_1#41	Nepal	2018	5_to_15	Female	0	Salmonella enterica Paratyphi A	-	non-H58	2.4.3	NP2	Sensitive	Sensitive	-	Not Tested	-	Sensitive	Sensitive	Resistant	Intermediate	0	0	0	0	0	0	0	0	0	0	1	0	0	0	0	0	0	0	0	Susceptible	Susceptible	1_QRDR	Susceptible	include	include
ERS3796682	4227STDY7466775	32708_1#314	Nepal	2018	under_5	Male	0	Salmonella enterica Paratyphi A	-	non-H58	2.4.3	NP2	Not Tested	Not Tested	-	Sensitive	-	Sensitive	Sensitive	Resistant	Intermediate	0	0	0	0	0	0	0	0	0	0	1	0	0	0	0	0	0	0	0	Susceptible	Susceptible	1_QRDR	Susceptible	include	include
ERS3796678	4227STDY7466771	32708_1#307	Nepal	2018	5_to_15	Male	0	Salmonella enterica Paratyphi A	-	non-H58	2.4.3	NP6	Sensitive	Not Tested	-	Not Tested	-	Sensitive	Sensitive	Resistant	Resistant	0	0	0	0	0	0	0	0	0	0	1	0	0	0	0	0	0	0	0	Susceptible	Susceptible	1_QRDR	Susceptible	include	include
ERS3796626	4227STDY7466719	32639_1#25	Nepal	2017	15_and_over	Female	0	Salmonella enterica Paratyphi A	-	non-H58	2.4.3	NP9	Sensitive	Not Tested	-	Sensitive	-	Resistant	Sensitive	Resistant	Resistant	0	0	0	0	0	0	0	0	0	0	1	0	0	0	0	0	0	0	0	Susceptible	Susceptible	1_QRDR	Susceptible	include	include
ERS3773309	4227STDY7797478	32640_3#213	Bangladesh	2017	5_to_15	Female	0	Salmonella enterica Paratyphi A	-	non-H58	2.4.4	BP39	Sensitive	Sensitive	Sensitive	Sensitive	Sensitive	Sensitive	Sensitive	Resistant	Intermediate	0	0	0	0	0	0	0	0	0	0	1	0	0	0	0	0	0	0	0	Susceptible	Susceptible	1_QRDR	Susceptible	include	include
ERS3773317	4227STDY7797486	32640_3#246	Bangladesh	2018	5_to_15	Male	0	Salmonella enterica Paratyphi A	-	non-H58	2.4.4	BP8	Sensitive	Sensitive	Sensitive	Sensitive	Sensitive	Sensitive	Sensitive	Resistant	Intermediate	0	0	0	0	0	0	0	0	0	0	1	0	0	0	0	0	0	0	0	Susceptible	Susceptible	1_QRDR	Susceptible	include	include
ERS3773359	4227STDY7797528	32640_3#32	Bangladesh	2018	5_to_15	Male	0	Salmonella enterica Paratyphi A	-	non-H58	2.4.4	BP45	Sensitive	Sensitive	Sensitive	Sensitive	Sensitive	Sensitive	Sensitive	Resistant	Intermediate	0	0	0	0	0	0	0	0	0	0	1	0	0	0	0	0	0	0	0	Susceptible	Susceptible	1_QRDR	Susceptible	include	include
ERS3773338	4227STDY7797507	32640_3#331	Bangladesh	2018	5_to_15	Male	0	Salmonella enterica Paratyphi A	-	non-H58	2.4.4	BP18	Sensitive	Sensitive	Sensitive	Sensitive	Sensitive	Sensitive	Sensitive	Resistant	Intermediate	0	0	0	0	0	0	0	0	0	0	1	0	0	0	0	0	0	0	0	Susceptible	Susceptible	1_QRDR	Susceptible	include	include
ERS3773315	4227STDY7797483	32640_3#234	Bangladesh	2018	5_to_15	Male	0	Salmonella enterica Paratyphi A	-	non-H58	2.4.4	BP38	Sensitive	Sensitive	Sensitive	Sensitive	Sensitive	Sensitive	Sensitive	Resistant	Intermediate	0	0	0	0	0	0	0	0	0	0	1	0	0	0	0	0	0	0	0	Susceptible	Susceptible	1_QRDR	Susceptible	include	include
ERS3773349	4227STDY7797519	32640_3#377	Bangladesh	2018	5_to_15	Female	0	Salmonella enterica Paratyphi A	-	non-H58	2.4.4	BP8	Sensitive	Sensitive	Sensitive	Sensitive	Sensitive	Sensitive	Sensitive	Resistant	Intermediate	0	0	0	0	0	0	0	0	0	0	1	0	0	0	0	0	0	0	0	Susceptible	Susceptible	1_QRDR	Susceptible	include	include
ERS3773372	4227STDY7797540	32640_3#77	Bangladesh	2018	5_to_15	Female	0	Salmonella enterica Paratyphi A	-	non-H58	2.4.4	BP18	Sensitive	Sensitive	Sensitive	Sensitive	Sensitive	Sensitive	Sensitive	Resistant	Intermediate	0	0	0	0	0	0	0	0	0	0	1	0	0	0	0	0	0	0	0	Susceptible	Susceptible	1_QRDR	Susceptible	include	include
ERS3773350	4227STDY7797518	32640_3#373	Bangladesh	2018	5_to_15	Male	0	Salmonella enterica Paratyphi A	-	non-H58	2.4.4	BP8	Sensitive	Sensitive	Sensitive	Sensitive	Sensitive	Sensitive	Sensitive	Resistant	Intermediate	0	0	0	0	0	0	0	0	0	0	1	0	0	0	0	0	0	0	0	Susceptible	Susceptible	1_QRDR	Susceptible	include	include
ERS3773346	4227STDY7797515	32640_3#361	Bangladesh	2018	15_and_over	Female	0	Salmonella enterica Paratyphi A	-	non-H58	2.4.4	BP18	Sensitive	Sensitive	Sensitive	Sensitive	Sensitive	Sensitive	Sensitive	Resistant	Intermediate	0	0	0	0	0	0	0	0	0	0	1	0	0	0	0	0	0	0	0	Susceptible	Susceptible	1_QRDR	Susceptible	include	include
ERS3773345	4227STDY7797514	32640_3#357	Bangladesh	2018	15_and_over	Male	0	Salmonella enterica Paratyphi A	-	non-H58	2.4.4	BP5	Sensitive	Sensitive	Sensitive	Sensitive	Sensitive	Sensitive	Sensitive	Resistant	Intermediate	0	0	0	0	0	0	0	0	0	0	1	0	0	0	0	0	0	0	0	Susceptible	Susceptible	1_QRDR	Susceptible	include	include
ERS3773342	4227STDY7797511	32640_3#348	Bangladesh	2018	15_and_over	Female	0	Salmonella enterica Paratyphi A	-	non-H58	2.4.4	BP18	Sensitive	Sensitive	Sensitive	Sensitive	Sensitive	Sensitive	Sensitive	Resistant	Intermediate	0	0	0	0	0	0	0	0	0	0	1	0	0	0	0	0	0	0	0	Susceptible	Susceptible	1_QRDR	Susceptible	include	include
ERS3773343	4227STDY7797512	32640_3#351	Bangladesh	2018	15_and_over	Female	0	Salmonella enterica Paratyphi A	-	non-H58	2.4.4	BP8	Sensitive	Sensitive	Sensitive	Sensitive	Sensitive	Sensitive	Sensitive	Resistant	Intermediate	0	0	0	0	0	0	0	0	0	0	1	0	0	0	0	0	0	0	0	Susceptible	Susceptible	1_QRDR	Susceptible	include	include
ERS3773335	4227STDY7797504	32640_3#319	Bangladesh	2018	5_to_15	Male	0	Salmonella enterica Paratyphi A	-	non-H58	2.4.4	BP8	Sensitive	Sensitive	Sensitive	Sensitive	Sensitive	Sensitive	Sensitive	Resistant	Intermediate	0	0	0	0	0	0	0	0	0	0	1	0	0	0	0	0	0	0	0	Susceptible	Susceptible	1_QRDR	Susceptible	include	include
ERS3773336	4227STDY7797505	32640_3#322	Bangladesh	2018	15_and_over	Female	0	Salmonella enterica Paratyphi A	-	non-H58	2.4.4	BP8	Sensitive	Sensitive	Sensitive	Sensitive	Sensitive	Sensitive	Sensitive	Resistant	Intermediate	0	0	0	0	0	0	0	0	0	0	1	0	0	0	0	0	0	0	0	Susceptible	Susceptible	1_QRDR	Susceptible	include	include
ERS3773334	4227STDY7797500	32640_3#302	Bangladesh	2018	5_to_15	Female	0	Salmonella enterica Paratyphi A	-	non-H58	2.4.4	BP8	Sensitive	Sensitive	Sensitive	Sensitive	Sensitive	Sensitive	Sensitive	Resistant	Intermediate	0	0	0	0	0	0	0	0	0	0	1	0	0	0	0	0	0	0	0	Susceptible	Susceptible	1_QRDR	Susceptible	include	include
ERS3773316	4227STDY7797485	32640_3#242	Bangladesh	2018	15_and_over	Female	0	Salmonella enterica Paratyphi A	-	non-H58	2.4.4	BP8	Sensitive	Sensitive	Sensitive	Sensitive	Sensitive	Sensitive	Sensitive	Resistant	Intermediate	0	0	0	0	0	0	0	0	0	0	1	0	0	0	0	0	0	0	0	Susceptible	Susceptible	1_QRDR	Susceptible	include	include
ERS3773295	4227STDY7797464	32640_3#158	Bangladesh	2017	under_5	Male	0	Salmonella enterica Paratyphi A	-	non-H58	2.4.4	BP20	Sensitive	Sensitive	Sensitive	Sensitive	Not Tested	Sensitive	Sensitive	Resistant	Intermediate	0	0	0	0	0	0	0	0	0	0	1	0	0	0	0	0	0	0	0	Susceptible	Susceptible	1_QRDR	Susceptible	include	include
ERS3773361	4227STDY7797530	32640_3#40	Bangladesh	2018	under_5	Male	0	Salmonella enterica Paratyphi A	-	non-H58	2.4.4	BP32	Sensitive	Sensitive	Sensitive	Sensitive	Sensitive	Sensitive	Sensitive	Resistant	Intermediate	0	0	0	0	0	0	0	0	0	0	1	0	0	0	0	0	0	0	0	Susceptible	Susceptible	1_QRDR	Susceptible	include	include
ERS3773322	4227STDY7797491	32640_3#267	Bangladesh	2018	under_5	Male	0	Salmonella enterica Paratyphi A	-	non-H58	2.4.4	BP25	Sensitive	Sensitive	Sensitive	Sensitive	Sensitive	Sensitive	Sensitive	Resistant	Intermediate	0	0	0	0	0	0	0	0	0	0	1	0	0	0	0	0	0	0	0	Susceptible	Susceptible	1_QRDR	Susceptible	include	include
ERS3773339	4227STDY7797508	32640_3#335	Bangladesh	2018	under_5	Male	0	Salmonella enterica Paratyphi A	-	non-H58	2.4.4	BP9	Sensitive	Sensitive	Sensitive	Sensitive	Sensitive	Sensitive	Sensitive	Resistant	Sensitive	0	0	0	0	0	0	0	0	0	0	1	0	0	0	0	0	0	0	0	Susceptible	Susceptible	1_QRDR	Susceptible	include	include
ERS3773333	4227STDY7797501	32640_3#306	Bangladesh	2018	15_and_over	Female	0	Salmonella enterica Paratyphi A	-	non-H58	2.4.4	BP48	Sensitive	Sensitive	Sensitive	Sensitive	Sensitive	Sensitive	Sensitive	Resistant	Intermediate	0	0	0	0	0	0	0	0	0	0	1	0	0	0	0	0	0	0	0	Susceptible	Susceptible	1_QRDR	Susceptible	include	include
ERS3773362	4227STDY7797531	32640_3#44	Bangladesh	2018	5_to_15	Male	0	Salmonella enterica Paratyphi A	-	non-H58	2.4.4	BP0	Sensitive	Sensitive	Sensitive	Sensitive	Sensitive	Sensitive	Sensitive	Resistant	Intermediate	0	0	0	0	0	0	0	0	0	0	1	0	0	0	0	0	0	0	0	Susceptible	Susceptible	1_QRDR	Susceptible	include	include
ERS3773360	4227STDY7797529	32640_3#36	Bangladesh	2018	15_and_over	Male	0	Salmonella enterica Paratyphi A	-	non-H58	2.4.4	BP8	Sensitive	Sensitive	Sensitive	Sensitive	Sensitive	Sensitive	Sensitive	Resistant	Intermediate	0	0	0	0	0	0	0	0	0	0	1	0	0	0	0	0	0	0	0	Susceptible	Susceptible	1_QRDR	Susceptible	include	include
ERS3773352	4227STDY7797521	32640_3#3	Bangladesh	2018	under_5	Male	0	Salmonella enterica Paratyphi A	-	non-H58	2.4.4	BP8	Sensitive	Sensitive	Sensitive	Sensitive	Sensitive	Sensitive	Sensitive	Resistant	Intermediate	0	0	0	0	0	0	0	0	0	0	1	0	0	0	0	0	0	0	0	Susceptible	Susceptible	1_QRDR	Susceptible	include	include
ERS3773351	4227STDY7797520	32640_3#382	Bangladesh	2018	5_to_15	Female	0	Salmonella enterica Paratyphi A	-	non-H58	2.4.4	BP8	Sensitive	Sensitive	Sensitive	Sensitive	Sensitive	Sensitive	Sensitive	Resistant	Intermediate	0	0	0	0	0	0	0	0	0	0	1	0	0	0	0	0	0	0	0	Susceptible	Susceptible	1_QRDR	Susceptible	include	include
ERS3773348	4227STDY7797517	32640_3#369	Bangladesh	2018	5_to_15	Male	0	Salmonella enterica Paratyphi A	-	non-H58	2.4.4	BP8	Sensitive	Sensitive	Sensitive	Sensitive	Sensitive	Sensitive	Sensitive	Resistant	Intermediate	0	0	0	0	0	0	0	0	0	0	1	0	0	0	0	0	0	0	0	Susceptible	Susceptible	1_QRDR	Susceptible	include	include
ERS3773363	4227STDY7797534	32640_3#56	Bangladesh	2018	15_and_over	Male	0	Salmonella enterica Paratyphi A	-	non-H58	2.4.4	BP8	Sensitive	Sensitive	Not Tested	Sensitive	Sensitive	Sensitive	Sensitive	Resistant	Intermediate	0	0	0	0	0	0	0	0	0	0	1	0	0	0	0	0	0	0	0	Susceptible	Susceptible	1_QRDR	Susceptible	include	include
ERS3773344	4227STDY7797513	32640_3#356	Bangladesh	2018	15_and_over	Male	0	Salmonella enterica Paratyphi A	-	non-H58	2.4.4	BP8	Sensitive	Sensitive	Sensitive	Sensitive	Sensitive	Sensitive	Sensitive	Resistant	Intermediate	0	0	0	0	0	0	0	0	0	0	1	0	0	0	0	0	0	0	0	Susceptible	Susceptible	1_QRDR	Susceptible	include	include
ERS3773341	4227STDY7797509	32640_3#339	Bangladesh	2018	5_to_15	Male	0	Salmonella enterica Paratyphi A	-	non-H58	2.4.4	BP9	Sensitive	Sensitive	Sensitive	Sensitive	Sensitive	Sensitive	Sensitive	Resistant	Intermediate	0	0	0	0	0	0	0	0	0	0	1	0	0	0	0	0	0	0	0	Susceptible	Susceptible	1_QRDR	Susceptible	include	include
ERS3773337	4227STDY7797506	32640_3#326	Bangladesh	2018	15_and_over	Male	0	Salmonella enterica Paratyphi A	-	non-H58	2.4.4	BP9	Sensitive	Sensitive	Sensitive	Sensitive	Sensitive	Sensitive	Sensitive	Resistant	Intermediate	0	0	0	0	0	0	0	0	0	0	1	0	0	0	0	0	0	0	0	Susceptible	Susceptible	1_QRDR	Susceptible	include	include
ERS3773329	4227STDY7797498	32640_3#293	Bangladesh	2018	15_and_over	Female	0	Salmonella enterica Paratyphi A	-	non-H58	2.4.4	BP18	Sensitive	Sensitive	Sensitive	Sensitive	Sensitive	Sensitive	Sensitive	Resistant	Intermediate	0	0	0	0	0	0	0	0	0	0	1	0	0	0	0	0	0	0	0	Susceptible	Susceptible	1_QRDR	Susceptible	include	include
ERS3773357	4227STDY7797526	32640_3#23	Bangladesh	2018	15_and_over	Female	0	Salmonella enterica Paratyphi A	-	non-H58	2.4.4	BP18	Sensitive	Sensitive	Sensitive	Sensitive	Sensitive	Sensitive	Sensitive	Resistant	Intermediate	0	0	0	0	0	0	0	0	0	0	1	0	0	0	0	0	0	0	0	Susceptible	Susceptible	1_QRDR	Susceptible	include	include
ERS3773307	4227STDY7797476	32640_3#205	Bangladesh	2018	15_and_over	Female	0	Salmonella enterica Paratyphi A	-	non-H58	2.4.4	BP4	Sensitive	Sensitive	Sensitive	Sensitive	Sensitive	Sensitive	Sensitive	Resistant	Intermediate	0	0	0	0	0	0	0	0	0	0	1	0	0	0	0	0	0	0	0	Susceptible	Susceptible	1_QRDR	Susceptible	include	include
ERS3773366	4227STDY7797535	32640_3#57	Bangladesh	2018	5_to_15	Male	0	Salmonella enterica Paratyphi A	-	non-H58	2.4.4	BP24	Sensitive	Sensitive	Sensitive	Sensitive	Sensitive	Sensitive	Sensitive	Resistant	Intermediate	0	0	0	0	0	0	0	0	0	0	1	0	0	0	0	0	0	0	0	Susceptible	Susceptible	1_QRDR	Susceptible	include	include
ERS3773356	4227STDY7797525	32640_3#19	Bangladesh	2018	15_and_over	Female	0	Salmonella enterica Paratyphi A	-	non-H58	2.4.4	BP18	Sensitive	Sensitive	Sensitive	Sensitive	Sensitive	Sensitive	Sensitive	Resistant	Intermediate	0	0	0	0	0	0	0	0	0	0	1	0	0	0	0	0	0	0	0	Susceptible	Susceptible	1_QRDR	Susceptible	include	include
ERS3773288	4227STDY7797457	32640_3#129	Bangladesh	2016	under_5	Female	0	Salmonella enterica Paratyphi A	-	non-H58	2.4.4	NA	Sensitive	Sensitive	Sensitive	Sensitive	Sensitive	Resistant	Sensitive	Resistant	Sensitive	0	0	0	0	0	0	0	0	0	0	1	0	0	0	0	0	0	0	0	Susceptible	Susceptible	1_QRDR	Susceptible	exclude	exclude
ERS3773367	4227STDY7797538	32640_3#69	Bangladesh	2016	under_5	Male	0	Salmonella enterica Paratyphi A	-	non-H58	2.4.4	NA	Sensitive	Sensitive	Sensitive	Sensitive	Sensitive	Resistant	Sensitive	Resistant	Intermediate	0	0	0	0	0	0	0	0	0	0	1	0	0	0	0	0	0	0	0	Susceptible	Susceptible	1_QRDR	Susceptible	exclude	exclude
ERS3773298	4227STDY7797467	32640_3#171	Bangladesh	2017	under_5	Female	0	Salmonella enterica Paratyphi A	-	non-H58	2.4.4	BP33	Sensitive	Sensitive	Sensitive	Sensitive	Sensitive	Resistant	Sensitive	Resistant	Intermediate	0	0	0	0	0	0	0	0	0	0	1	0	0	0	0	0	0	0	0	Susceptible	Susceptible	1_QRDR	Susceptible	include	include
ERS3773358	4227STDY7797527	32640_3#27	Bangladesh	2017	15_and_over	Male	0	Salmonella enterica Paratyphi A	-	non-H58	2.4.4	BP26	Sensitive	Sensitive	Sensitive	Sensitive	Sensitive	Resistant	Sensitive	Resistant	Intermediate	0	0	0	0	0	0	0	0	0	0	1	0	0	0	0	0	0	0	0	Susceptible	Susceptible	1_QRDR	Susceptible	include	include
ERS3773273	4227STDY7797442	32640_3#70	Bangladesh	2017	15_and_over	Male	0	Salmonella enterica Paratyphi A	-	non-H58	2.4.4	BP0	Sensitive	Sensitive	Sensitive	Sensitive	Sensitive	Resistant	Sensitive	Resistant	Intermediate	0	0	0	0	0	0	0	0	0	0	1	0	0	0	0	0	0	0	0	Susceptible	Susceptible	1_QRDR	Susceptible	include	include
ERS3773276	4227STDY7797445	32640_3#83	Bangladesh	2017	15_and_over	Female	0	Salmonella enterica Paratyphi A	-	non-H58	2.4.4	BP2	Sensitive	Sensitive	Sensitive	Sensitive	Sensitive	Resistant	Sensitive	Resistant	Intermediate	0	0	0	0	0	0	0	0	0	0	1	0	0	0	0	0	0	0	0	Susceptible	Susceptible	1_QRDR	Susceptible	include	include
ERS3773280	4227STDY7797450	32640_3#104	Bangladesh	2017	5_to_15	Male	0	Salmonella enterica Paratyphi A	-	non-H58	2.4.4	BP2	Sensitive	Sensitive	Sensitive	Sensitive	Sensitive	Resistant	Sensitive	Resistant	Intermediate	0	0	0	0	0	0	0	0	0	0	1	0	0	0	0	0	0	0	0	Susceptible	Susceptible	1_QRDR	Susceptible	include	include
ERS3773274	4227STDY7797446	32640_3#88	Bangladesh	2017	15_and_over	Male	0	Salmonella enterica Paratyphi A	-	non-H58	2.4.4	BP34	Sensitive	Sensitive	Sensitive	Sensitive	Sensitive	Resistant	Sensitive	Resistant	Intermediate	0	0	0	0	0	0	0	0	0	0	1	0	0	0	0	0	0	0	0	Susceptible	Susceptible	1_QRDR	Susceptible	include	include
ERS3773308	4227STDY7797477	32640_3#209	Bangladesh	2017	15_and_over	Male	0	Salmonella enterica Paratyphi A	-	non-H58	2.4.4	BP27	Sensitive	Sensitive	Sensitive	Sensitive	Sensitive	Resistant	Sensitive	Resistant	Intermediate	0	0	0	0	0	0	0	0	0	0	1	0	0	0	0	0	0	0	0	Susceptible	Susceptible	1_QRDR	Susceptible	include	include
ERS3773305	4227STDY7797474	32640_3#197	Bangladesh	2018	5_to_15	Female	0	Salmonella enterica Paratyphi A	-	non-H58	2.4.4	BP5	Sensitive	Sensitive	Sensitive	Sensitive	Sensitive	Resistant	Sensitive	Resistant	Intermediate	0	0	0	0	0	0	0	0	0	0	1	0	0	0	0	0	0	0	0	Susceptible	Susceptible	1_QRDR	Susceptible	include	include
ERS3773311	4227STDY7797480	32640_3#222	Bangladesh	2018	15_and_over	Female	0	Salmonella enterica Paratyphi A	-	non-H58	2.4.4	BP21	Sensitive	Sensitive	Sensitive	Sensitive	Sensitive	Resistant	Sensitive	Resistant	Intermediate	0	0	0	0	0	0	0	0	0	0	1	0	0	0	0	0	0	0	0	Susceptible	Susceptible	1_QRDR	Susceptible	include	include
ERS3773302	4227STDY7797472	32640_3#192	Bangladesh	2018	15_and_over	Male	0	Salmonella enterica Paratyphi A	-	non-H58	2.4.4	BP4	Sensitive	Sensitive	Sensitive	Sensitive	Sensitive	Resistant	Sensitive	Resistant	Intermediate	0	0	0	0	0	0	0	0	0	0	1	0	0	0	0	0	0	0	0	Susceptible	Susceptible	1_QRDR	Susceptible	include	include
ERS3773324	4227STDY7797493	32640_3#275	Bangladesh	2018	15_and_over	Male	0	Salmonella enterica Paratyphi A	-	non-H58	2.4.4	BP8	Sensitive	Sensitive	Sensitive	Sensitive	Sensitive	Resistant	Sensitive	Resistant	Intermediate	0	0	0	0	0	0	0	0	0	0	1	0	0	0	0	0	0	0	0	Susceptible	Susceptible	1_QRDR	Susceptible	include	include
ERS3773365	4227STDY7797533	32640_3#52	Bangladesh	2018	5_to_15	Male	0	Salmonella enterica Paratyphi A	-	non-H58	2.4.4	BP5	Sensitive	Sensitive	Sensitive	Sensitive	Sensitive	Resistant	Sensitive	Resistant	Intermediate	0	0	0	0	0	0	0	0	0	0	1	0	0	0	0	0	0	0	0	Susceptible	Susceptible	1_QRDR	Susceptible	include	include
ERS3773323	4227STDY7797492	32640_3#271	Bangladesh	2018	15_and_over	Male	0	Salmonella enterica Paratyphi A	-	non-H58	2.4.4	BP8	Sensitive	Sensitive	Sensitive	Sensitive	Sensitive	Resistant	Sensitive	Resistant	Intermediate	0	0	0	0	0	0	0	0	0	0	1	0	0	0	0	0	0	0	0	Susceptible	Susceptible	1_QRDR	Susceptible	include	include
ERS3773364	4227STDY7797532	32640_3#48	Bangladesh	2018	under_5	Female	0	Salmonella enterica Paratyphi A	-	non-H58	2.4.4	BP31	Sensitive	Sensitive	Sensitive	Sensitive	Sensitive	Resistant	Sensitive	Resistant	Intermediate	0	0	0	0	0	0	0	0	0	0	1	0	0	0	0	0	0	0	0	Susceptible	Susceptible	1_QRDR	Susceptible	include	include
ERS3773328	4227STDY7797497	32640_3#290	Bangladesh	2018	15_and_over	Female	0	Salmonella enterica Paratyphi A	-	non-H58	2.4.4	BP8	Sensitive	Sensitive	Sensitive	Sensitive	Sensitive	Resistant	Sensitive	Resistant	Intermediate	0	0	0	0	0	0	0	0	0	0	1	0	0	0	0	0	0	0	0	Susceptible	Susceptible	1_QRDR	Susceptible	include	include
ERS3773327	4227STDY7797496	32640_3#285	Bangladesh	2018	under_5	Male	0	Salmonella enterica Paratyphi A	-	non-H58	2.4.4	BP46	Sensitive	Sensitive	Sensitive	Sensitive	Sensitive	Resistant	Sensitive	Resistant	Intermediate	0	0	0	0	0	0	0	0	0	0	1	0	0	0	0	0	0	0	0	Susceptible	Susceptible	1_QRDR	Susceptible	include	include
ERS3773306	4227STDY7797475	32640_3#201	Bangladesh	2018	under_5	Female	0	Salmonella enterica Paratyphi A	-	non-H58	2.4.4	BP5	Sensitive	Sensitive	Sensitive	Sensitive	Sensitive	Resistant	Sensitive	Resistant	Intermediate	0	0	0	0	0	0	0	0	0	0	1	0	0	0	0	0	0	0	0	Susceptible	Susceptible	1_QRDR	Susceptible	include	include
ERS3796739	4227STDY7466832	32708_1#167	Nepal	2019	15_and_over	Male	0	Salmonella enterica Typhi	4.3.1.2	H58	-	NA	Sensitive	Sensitive	-	Not Tested	-	Sensitive	Sensitive	Resistant	Resistant	0	0	0	0	0	0	0	0	0	0	1	0	1	0	0	0	0	0	1	Susceptible	Susceptible	3_QRDR	Susceptible	exclude	exclude
ERS3796619	4227STDY7466712	32708_1#118	Nepal	2017	15_and_over	Female	1	Salmonella enterica Typhi	4.3.1.2	H58	-	NT23	Sensitive	Sensitive	-	Sensitive	-	Sensitive	Sensitive	Resistant	Resistant	0	0	0	0	0	0	0	0	0	0	1	0	1	0	0	0	0	1	0	Susceptible	Susceptible	3_QRDR	Susceptible	include	include
ERS3796606	4227STDY7466698	32708_1#64	Nepal	2017	15_and_over	Male	0	Salmonella enterica Typhi	4.3.1.2	H58	-	NT37	Not Tested	Not Tested	-	Sensitive	-	Sensitive	Sensitive	Resistant	Resistant	0	0	0	0	0	0	0	0	0	0	1	0	1	0	0	0	0	1	0	Susceptible	Susceptible	3_QRDR	Susceptible	include	include
ERS3796695	4227STDY7466788	32708_1#351	Nepal	2018	15_and_over	Male	0	Salmonella enterica Typhi	4.3.1.2	H58	-	NT47	Sensitive	Not Tested	-	Not Tested	-	Sensitive	Sensitive	Resistant	Resistant	0	0	0	0	0	0	0	0	0	0	1	0	1	0	0	0	0	1	0	Susceptible	Susceptible	3_QRDR	Susceptible	include	include
ERS3796529	4227STDY7466622	32708_1#158	Bangladesh	2018	5_to_15	Male	0	Salmonella enterica Typhi	4.3.1.2	H58	-	BT96	Sensitive	Sensitive	Sensitive	Sensitive	Sensitive	Sensitive	Sensitive	Resistant	Resistant	0	0	0	0	0	0	0	0	0	0	1	0	1	0	0	0	0	1	0	Susceptible	Susceptible	3_QRDR	Susceptible	include	include
ERS3796307	4227STDY7466401	32639_1#302	Bangladesh	2017	5_to_15	Male	1	Salmonella enterica Typhi	3.3.2	non-H58	-	BT8	Sensitive	Sensitive	Sensitive	Sensitive	Sensitive	Sensitive	Sensitive	Resistant	Intermediate	0	0	0	0	0	0	0	0	0	0	0	1	0	0	0	0	0	0	0	Susceptible	Susceptible	1_QRDR	Susceptible	include	include
ERS3796402	4227STDY7466496	32639_1#297	Bangladesh	2018	5_to_15	Male	1	Salmonella enterica Typhi	4.3.1.3	H58	-	BT60	Resistant	Sensitive	Sensitive	Sensitive	Sensitive	Sensitive	Sensitive	Resistant	Resistant	0	0	1	0	0	0	1	1	1	0	0	1	0	0	0	0	0	0	0	QnrS_plasmid	AMR	1_QRDR	Susceptible	include	include
ERS3796582	4227STDY7466646	32708_1#251	Bangladesh	2018	5_to_15	Female	1	Salmonella enterica Typhi	3.3.2	non-H58	-	BT89	Sensitive	Sensitive	Sensitive	Sensitive	Sensitive	Sensitive	Sensitive	Resistant	Intermediate	0	0	0	0	0	0	0	0	0	0	0	1	0	0	0	0	0	0	0	Susceptible	Susceptible	1_QRDR	Susceptible	include	include
ERS3796579	4227STDY7466643	32708_1#238	Bangladesh	2018	5_to_15	Female	1	Salmonella enterica Typhi	4.3.1.3	H58	-	BT21	Resistant	Sensitive	Sensitive	Sensitive	Sensitive	Sensitive	Sensitive	Resistant	Resistant	0	0	1	0	0	0	1	1	1	0	0	1	0	0	0	0	0	0	0	QnrS_plasmid	AMR	1_QRDR	Susceptible	include	include
ERS3796574	4227STDY7466638	32708_1#222	Bangladesh	2018	15_and_over	Male	1	Salmonella enterica Typhi	4.3.1.3	H58	-	BT21	Resistant	Sensitive	Sensitive	Sensitive	Sensitive	Sensitive	Sensitive	Resistant	Resistant	0	0	1	0	0	0	1	1	1	0	0	1	0	0	0	0	0	0	0	QnrS_plasmid	AMR	1_QRDR	Susceptible	include	include
ERS3796196	4227STDY7466289	32639_1#272	Bangladesh	2016	15_and_over	Male	0	Salmonella enterica Typhi	4.3.1.3	H58	-	NA	Resistant	Sensitive	Sensitive	Sensitive	Sensitive	Sensitive	Sensitive	Resistant	Resistant	0	0	1	0	0	0	1	1	1	0	0	1	0	0	0	0	0	0	0	QnrS_plasmid	AMR	1_QRDR	Susceptible	exclude	exclude
ERS3796288	4227STDY7466381	32639_1#236	Bangladesh	2018	15_and_over	Male	0	Salmonella enterica Typhi	4.3.1.3	H58	-	BT34	Resistant	Sensitive	Sensitive	Resistant	Sensitive	Sensitive	Sensitive	Resistant	Resistant	0	0	1	0	0	0	1	1	1	0	0	1	0	0	0	0	0	0	0	QnrS_plasmid	AMR	1_QRDR	Susceptible	include	include
ERS3796381	4227STDY7466475	32639_1#227	Bangladesh	2018	5_to_15	Male	0	Salmonella enterica Typhi	4.3.1.3	H58	-	BT60	Resistant	Sensitive	Sensitive	Sensitive	Sensitive	Sensitive	Sensitive	Resistant	Resistant	0	0	1	0	0	0	1	1	1	0	0	1	0	0	0	0	0	0	0	QnrS_plasmid	AMR	1_QRDR	Susceptible	include	include
ERS3796449	4227STDY7466542	32639_1#102	Bangladesh	2018	under_5	Female	0	Salmonella enterica Typhi	4.3.1.3	H58	-	BT34	Resistant	Sensitive	Sensitive	Sensitive	Sensitive	Sensitive	Sensitive	Resistant	Intermediate	0	0	1	0	0	0	1	1	1	0	0	1	0	0	0	0	0	0	0	QnrS_plasmid	AMR	1_QRDR	Susceptible	include	include
ERS3796399	4227STDY7466492	32639_1#285	Bangladesh	2018	5_to_15	Female	0	Salmonella enterica Typhi	4.3.1.3	H58	-	BT60	Resistant	Sensitive	Sensitive	Sensitive	Sensitive	Sensitive	Sensitive	Resistant	Intermediate	0	0	1	0	0	0	1	1	1	0	0	1	0	0	0	0	0	0	0	QnrS_plasmid	AMR	1_QRDR	Susceptible	include	include
ERS3796519	4227STDY7466612	32708_1#120	Bangladesh	2018	15_and_over	Male	0	Salmonella enterica Typhi	4.3.1.3	H58	-	BT21	Resistant	Sensitive	Sensitive	Sensitive	Sensitive	Sensitive	Sensitive	Resistant	Intermediate	0	0	1	0	0	0	1	1	1	0	0	1	0	0	0	0	0	0	0	QnrS_plasmid	AMR	1_QRDR	Susceptible	include	include
ERS3796521	4227STDY7466615	32708_1#132	Bangladesh	2018	under_5	Female	0	Salmonella enterica Typhi	4.3.1.3	H58	-	BT48	Resistant	Sensitive	Sensitive	Sensitive	Sensitive	Sensitive	Sensitive	Resistant	Intermediate	0	0	1	0	0	0	1	1	1	0	0	1	0	0	0	0	0	0	0	QnrS_plasmid	AMR	1_QRDR	Susceptible	include	include
ERS3796593	4227STDY7466657	32708_1#284	Bangladesh	2018	under_5	Female	0	Salmonella enterica Typhi	4.3.1.3	H58	-	BT21	Resistant	Sensitive	Sensitive	Sensitive	Sensitive	Sensitive	Sensitive	Resistant	Resistant	0	0	1	0	0	0	1	1	1	0	0	1	0	0	0	0	0	0	0	QnrS_plasmid	AMR	1_QRDR	Susceptible	include	include
ERS3796587	4227STDY7466651	32708_1#267	Bangladesh	2018	under_5	Male	0	Salmonella enterica Typhi	4.3.1.3	H58	-	BT137	Resistant	Sensitive	Sensitive	Sensitive	Sensitive	Sensitive	Sensitive	Resistant	Resistant	0	0	1	0	0	0	1	1	1	0	0	1	0	0	0	0	0	0	0	QnrS_plasmid	AMR	1_QRDR	Susceptible	include	include
ERS3796546	4227STDY7466668	32708_1#319	Bangladesh	2018	15_and_over	Male	0	Salmonella enterica Typhi	4.3.1.3	H58	-	BT87	Resistant	Sensitive	Sensitive	Sensitive	Sensitive	Sensitive	Sensitive	Resistant	Resistant	0	0	1	0	0	0	1	1	0	0	0	1	0	0	0	0	0	0	0	QnrS_plasmid	AMR	1_QRDR	Susceptible	include	include
ERS3796610	4227STDY7466703	32708_1#84	Nepal	2017	15_and_over	Male	0	Salmonella enterica Typhi	4.3.1.1	H58	-	NT30	Sensitive	Not Tested	-	Sensitive	-	Sensitive	Sensitive	Resistant	Sensitive	0	0	0	0	0	0	0	0	0	0	0	1	0	0	0	0	0	0	0	Susceptible	Susceptible	1_QRDR	Susceptible	include	include
ERS3796688	4227STDY7466782	32708_1#333	Nepal	2018	15_and_over	Female	0	Salmonella enterica Typhi	4.3.1	H58	-	NT33	Sensitive	Not Tested	-	Not Tested	-	Sensitive	Sensitive	Resistant	Intermediate	0	0	0	0	0	0	0	0	0	0	0	1	0	0	0	0	0	0	0	Susceptible	Susceptible	1_QRDR	Susceptible	include	include
ERS3796690	4227STDY7466783	32708_1#336	Nepal	2018	15_and_over	Male	0	Salmonella enterica Typhi	4.3.1	H58	-	NT36	Sensitive	Not Tested	-	Not Tested	-	Sensitive	Sensitive	Resistant	Resistant	0	0	0	0	0	0	0	0	0	0	0	1	0	0	0	0	0	0	0	Susceptible	Susceptible	1_QRDR	Susceptible	include	include
ERS3796714	4227STDY7466807	32708_1#67	Nepal	2018	15_and_over	Female	0	Salmonella enterica Typhi	4.3.1	H58	-	NT54	Sensitive	Not Tested	-	Not Tested	-	Sensitive	Sensitive	Resistant	Resistant	0	0	0	0	0	0	0	0	0	0	0	1	0	0	0	0	0	0	0	Susceptible	Susceptible	1_QRDR	Susceptible	include	include
ERS3796713	4227STDY7466805	32708_1#59	Nepal	2018	15_and_over	Male	0	Salmonella enterica Typhi	4.3.1	H58	-	NT46	Sensitive	Not Tested	-	Not Tested	-	Sensitive	Sensitive	Resistant	Intermediate	0	0	0	0	0	0	0	0	0	0	0	1	0	0	0	0	0	0	0	Susceptible	Susceptible	1_QRDR	Susceptible	include	include
ERS3796738	4227STDY7466831	32708_1#163	Nepal	2019	15_and_over	Female	0	Salmonella enterica Typhi	4.3.1	H58	-	NA	Sensitive	Sensitive	-	Not Tested	-	Sensitive	Sensitive	Resistant	Resistant	0	0	0	0	0	0	0	0	0	0	0	1	0	0	0	0	0	0	0	Susceptible	Susceptible	1_QRDR	Susceptible	exclude	exclude
ERS3796615	4227STDY7466708	32708_1#101	Nepal	2017	5_to_15	Female	0	Salmonella enterica Typhi	3.3.2	non-H58	-	NT35	Sensitive	Sensitive	-	Not Tested	-	Sensitive	Sensitive	Resistant	Resistant	0	0	0	0	0	0	0	0	0	0	0	1	0	0	0	0	0	0	0	Susceptible	Susceptible	1_QRDR	Susceptible	include	include
ERS3796310	4227STDY7466403	32639_1#307	Bangladesh	2017	5_to_15	Male	0	Salmonella enterica Typhi	3.3.2	non-H58	-	BT8	Sensitive	Sensitive	Sensitive	Sensitive	Sensitive	Sensitive	Sensitive	Resistant	Intermediate	0	0	0	0	0	0	0	0	0	0	0	1	0	0	0	0	0	0	0	Susceptible	Susceptible	1_QRDR	Susceptible	include	include
ERS3773332	4227STDY7797503	32640_3#314	Bangladesh	2018	15_and_over	Male	0	Salmonella enterica Paratyphi A	-	non-H58	1.2.2	BP12	Sensitive	Sensitive	Sensitive	Sensitive	Sensitive	Sensitive	Sensitive	Resistant	Intermediate	0	0	0	0	0	0	0	0	0	0	0	1	0	0	0	0	0	0	0	Susceptible	Susceptible	1_QRDR	Susceptible	include	include
ERS3773290	4227STDY7797459	32640_3#138	Bangladesh	2017	15_and_over	Male	0	Salmonella enterica Paratyphi A	-	non-H58	1.2.2	BP35	Sensitive	Sensitive	Sensitive	Sensitive	Sensitive	Resistant	Sensitive	Resistant	Intermediate	0	0	0	0	0	0	0	0	0	0	0	1	0	0	0	0	0	0	0	Susceptible	Susceptible	1_QRDR	Susceptible	include	include
ERS3796666	4227STDY7466759	32708_1#276	Nepal	2017	5_to_15	Male	0	Salmonella enterica Paratyphi A	-	non-H58	2.3	NP1	Sensitive	Not Tested	-	Not Tested	-	Sensitive	Sensitive	Resistant	Resistant	0	0	0	0	0	0	0	0	0	0	0	1	0	0	0	0	0	0	0	Susceptible	Susceptible	1_QRDR	Susceptible	include	include
ERS3773340	4227STDY7797510	32640_3#343	Bangladesh	2018	15_and_over	Male	0	Salmonella enterica Paratyphi A	-	non-H58	2.4.4	BP23	Sensitive	Sensitive	Sensitive	Sensitive	Sensitive	Sensitive	Sensitive	Resistant	Intermediate	0	0	0	0	0	0	0	0	0	0	0	1	0	0	0	0	0	0	0	Susceptible	Susceptible	1_QRDR	Susceptible	include	include
ERS3796630	4227STDY7466723	32708_1#148	Nepal	2017	15_and_over	Female	0	Salmonella enterica Typhi	4.3.1	H58	-	NT4	Not Tested	Sensitive	-	Sensitive	-	Sensitive	Sensitive	Resistant	Resistant	0	0	0	0	0	0	0	0	0	0	0	0	0	0	0	1	0	0	0	Susceptible	Susceptible	1_QRDR	Susceptible	include	include
ERS3796634	4227STDY7466724	32708_1#152	Nepal	2017	15_and_over	Male	0	Salmonella enterica Typhi	4.3.1	H58	-	NT4	Sensitive	Sensitive	-	Sensitive	-	Sensitive	Sensitive	Intermediate	Intermediate	0	0	0	0	0	0	0	0	0	0	0	0	0	0	0	1	0	0	0	Susceptible	Susceptible	1_QRDR	Susceptible	include	include
ERS3796633	4227STDY7466726	32708_1#160	Nepal	2017	5_to_15	Female	0	Salmonella enterica Typhi	4.3.1	H58	-	NT4	Sensitive	Sensitive	-	Sensitive	-	Sensitive	Sensitive	Intermediate	Intermediate	0	0	0	0	0	0	0	0	0	0	0	0	0	0	0	1	0	0	0	Susceptible	Susceptible	1_QRDR	Susceptible	include	include
ERS3796635	4227STDY7466728	32708_1#168	Nepal	2017	15_and_over	Female	0	Salmonella enterica Typhi	4.3.1	H58	-	NT4	Sensitive	Sensitive	-	Sensitive	-	Sensitive	Sensitive	Sensitive	Intermediate	0	0	0	0	0	0	0	0	0	0	0	0	0	0	0	1	0	0	0	Susceptible	Susceptible	1_QRDR	Susceptible	include	include
ERS3796620	4227STDY7466714	32708_1#126	Nepal	2017	15_and_over	Female	0	Salmonella enterica Typhi	4.3.1	H58	-	NT4	Sensitive	Sensitive	-	Sensitive	-	Not Tested	Sensitive	Intermediate	Intermediate	0	0	0	0	0	0	0	0	0	0	0	0	0	0	0	1	0	0	0	Susceptible	Susceptible	1_QRDR	Susceptible	include	include
ERS3796637	4227STDY7466730	32708_1#173	Nepal	2017	15_and_over	Female	0	Salmonella enterica Typhi	4.3.1	H58	-	NT4	Sensitive	Not Tested	-	Sensitive	-	Not Tested	-	Intermediate	Not Tested	0	0	0	0	0	0	0	0	0	0	0	0	0	0	0	1	0	0	0	Susceptible	Susceptible	1_QRDR	Susceptible	include	include
ERS3796301	4227STDY7466394	32639_1#280	Bangladesh	2017	under_5	Female	0	Salmonella enterica Typhi	3.3.2	non-H58	-	BT83	Sensitive	Sensitive	Sensitive	Sensitive	Sensitive	Sensitive	Sensitive	Sensitive	Intermediate	0	0	0	0	0	0	0	0	0	0	0	0	0	0	0	1	0	0	0	Susceptible	Susceptible	1_QRDR	Susceptible	include	include
ERS3796447	4227STDY7466540	32639_1#94	Bangladesh	2018	5_to_15	Female	0	Salmonella enterica Typhi	3.0.1	non-H58	-	BT127	Sensitive	Sensitive	Sensitive	Sensitive	Sensitive	Sensitive	Sensitive	Sensitive	Intermediate	0	0	0	0	0	0	0	0	0	0	0	0	0	0	0	1	0	0	0	Susceptible	Susceptible	1_QRDR	Susceptible	include	include
ERS3796138	4227STDY7466134	32640_3#262	Malawi	2018	under_5	Female	0	Salmonella enterica Typhi	4.3.1.1	H58	-	NA	Resistant	Sensitive	-	Resistant	-	-	Resistant	-	Sensitive	1	1	0	1	1	1	1	1	0	0	0	0	0	0	0	1	0	0	0	MDR_transposon	MDR	1_QRDR	Susceptible	exclude	exclude
ERS3796206	4227STDY7466300	32639_1#303	Bangladesh	2017	under_5	Male	1	Salmonella enterica Typhi	2.3.3	non-H58	-	BT35	Sensitive	Sensitive	Sensitive	Sensitive	Sensitive	Sensitive	Sensitive	Sensitive	Intermediate	0	0	0	0	0	0	0	0	0	0	0	0	0	0	0	0	1	0	0	Susceptible	Susceptible	1_QRDR	Susceptible	include	include
ERS3796245	4227STDY7466338	32640_3#363	Bangladesh	2016	5_to_15	Male	0	Salmonella enterica Typhi	2.3.3	non-H58	-	NA	Sensitive	Sensitive	Sensitive	Sensitive	Sensitive	Sensitive	Sensitive	Sensitive	Intermediate	0	0	0	0	0	0	0	0	0	0	0	0	0	0	0	0	1	0	0	Susceptible	Susceptible	1_QRDR	Susceptible	exclude	exclude
ERS3796241	4227STDY7466333	32639_1#59	Bangladesh	2017	under_5	Female	0	Salmonella enterica Typhi	2.3.3	non-H58	-	BT52	Sensitive	Sensitive	Sensitive	Sensitive	Sensitive	Sensitive	Sensitive	Sensitive	Intermediate	0	0	0	0	0	0	0	0	0	0	0	0	0	0	0	0	1	0	0	Susceptible	Susceptible	1_QRDR	Susceptible	include	include
ERS3796275	4227STDY7466368	32639_1#190	Bangladesh	2017	5_to_15	Male	0	Salmonella enterica Typhi	2.3.3	non-H58	-	BT30	Sensitive	Sensitive	Sensitive	Sensitive	Sensitive	Sensitive	Sensitive	Sensitive	Intermediate	0	0	0	0	0	0	0	0	0	0	0	0	0	0	0	0	1	0	0	Susceptible	Susceptible	1_QRDR	Susceptible	include	include
ERS3796216	4227STDY7466310	32639_1#330	Bangladesh	2017	5_to_15	Male	0	Salmonella enterica Typhi	2.3.3	non-H58	-	BT30	Sensitive	Sensitive	Sensitive	Sensitive	Sensitive	Sensitive	Sensitive	Resistant	Intermediate	0	0	0	0	0	0	0	0	0	0	0	0	0	0	0	0	1	0	0	Susceptible	Susceptible	1_QRDR	Susceptible	include	include
ERS3796256	4227STDY7466348	32639_1#110	Bangladesh	2017	15_and_over	Female	0	Salmonella enterica Typhi	2.3.3	non-H58	-	BT38	Sensitive	Sensitive	Sensitive	Sensitive	Sensitive	Sensitive	Sensitive	Sensitive	Intermediate	0	0	0	0	0	0	0	0	0	0	0	0	0	0	0	0	1	0	0	Susceptible	Susceptible	1_QRDR	Susceptible	include	include
ERS3796285	4227STDY7466376	32639_1#219	Bangladesh	2017	under_5	Female	0	Salmonella enterica Typhi	2.3.3	non-H58	-	BT73	Sensitive	Sensitive	Sensitive	Sensitive	Sensitive	Sensitive	Sensitive	Sensitive	Intermediate	0	0	0	0	0	0	0	0	0	0	0	0	0	0	0	0	1	0	0	Susceptible	Susceptible	1_QRDR	Susceptible	include	include
ERS3796257	4227STDY7466351	32639_1#122	Bangladesh	2017	5_to_15	Male	0	Salmonella enterica Typhi	2.3.3	non-H58	-	BT30	Sensitive	Sensitive	Sensitive	Sensitive	Sensitive	Sensitive	Sensitive	Sensitive	Intermediate	0	0	0	0	0	0	0	0	0	0	0	0	0	0	0	0	1	0	0	Susceptible	Susceptible	1_QRDR	Susceptible	include	include
ERS3796290	4227STDY7466383	32639_1#244	Bangladesh	2017	5_to_15	Female	0	Salmonella enterica Typhi	2.3.3	non-H58	-	BT74	Sensitive	Sensitive	Sensitive	Sensitive	Sensitive	Sensitive	Sensitive	Sensitive	Intermediate	0	0	0	0	0	0	0	0	0	0	0	0	0	0	0	0	1	0	0	Susceptible	Susceptible	1_QRDR	Susceptible	include	include
ERS3796296	4227STDY7466389	32639_1#264	Bangladesh	2018	5_to_15	Male	0	Salmonella enterica Typhi	2.3.3	non-H58	-	BT131	Sensitive	Sensitive	Sensitive	Sensitive	Sensitive	Sensitive	Sensitive	Sensitive	Intermediate	0	0	0	0	0	0	0	0	0	0	0	0	0	0	0	0	1	0	0	Susceptible	Susceptible	1_QRDR	Susceptible	include	include
ERS3796394	4227STDY7466488	32639_1#273	Bangladesh	2018	5_to_15	Male	0	Salmonella enterica Typhi	2.3.3	non-H58	-	BT67	Sensitive	Sensitive	Sensitive	Sensitive	Sensitive	Sensitive	Sensitive	Sensitive	Intermediate	0	0	0	0	0	0	0	0	0	0	0	0	0	0	0	0	1	0	0	Susceptible	Susceptible	1_QRDR	Susceptible	include	include
ERS3796379	4227STDY7466473	32639_1#218	Bangladesh	2018	15_and_over	Male	0	Salmonella enterica Typhi	2.3.3	non-H58	-	BT97	Sensitive	Sensitive	Sensitive	Sensitive	Sensitive	Sensitive	Sensitive	Sensitive	Intermediate	0	0	0	0	0	0	0	0	0	0	0	0	0	0	0	0	1	0	0	Susceptible	Susceptible	1_QRDR	Susceptible	include	include
ERS3796439	4227STDY7466532	32639_1#62	Bangladesh	2018	under_5	Female	0	Salmonella enterica Typhi	2.3.3	non-H58	-	BT50	Sensitive	Sensitive	Sensitive	Sensitive	Sensitive	Sensitive	Sensitive	Sensitive	Intermediate	0	0	0	0	0	0	0	0	0	0	0	0	0	0	0	0	1	0	0	Susceptible	Susceptible	1_QRDR	Susceptible	include	include
ERS3796471	4227STDY7466563	32639_1#186	Bangladesh	2018	5_to_15	Female	0	Salmonella enterica Typhi	2.3.3	non-H58	-	BT90	Sensitive	Sensitive	Sensitive	Sensitive	Sensitive	Sensitive	Sensitive	Sensitive	Intermediate	0	0	0	0	0	0	0	0	0	0	0	0	0	0	0	0	1	0	0	Susceptible	Susceptible	1_QRDR	Susceptible	include	include
ERS3796545	4227STDY7466667	32708_1#316	Bangladesh	2019	15_and_over	Female	0	Salmonella enterica Typhi	2.3.3	non-H58	-	NA	Sensitive	Sensitive	Sensitive	Sensitive	Sensitive	Sensitive	Sensitive	Resistant	Intermediate	0	0	0	0	0	0	0	0	0	0	0	0	0	0	0	0	1	0	0	Susceptible	Susceptible	1_QRDR	Susceptible	exclude	exclude
ERS3796219	4227STDY7466312	32639_1#335	Bangladesh	2016	5_to_15	Male	0	Salmonella enterica Typhi	2.3.3	non-H58	-	NA	Sensitive	Sensitive	Sensitive	Sensitive	Sensitive	Resistant	Sensitive	Resistant	Intermediate	0	0	0	0	0	0	0	0	0	0	0	0	0	0	0	0	1	0	0	Susceptible	Susceptible	1_QRDR	Susceptible	exclude	exclude

## Sheet: Table_S6_Global_Genomes
Serovar	ID	Accession_number	Country	Year	Genotype	Collection
Typhi	SRR7165596	SRR7165596	No Travel Reported	2016	2.2	Ingle et al 2019
Typhi	SRR7165520	SRR7165520	No Travel Reported	2016	2.2	Ingle et al 2019
Typhi	SRR7165406	SRR7165406	India	2016	2.2	Ingle et al 2019
Typhi	SRR5990044	SRR5990044	Pakistan	2015	2.2	Ingle et al 2019
Typhi	SRR5887786	SRR5887786	India	2016	2.2	Ingle et al 2019
Typhi	SRR5874460	SRR5874460	Pakistan	2016	2.2	Ingle et al 2019
Typhi	SRR5632914	SRR5632914	India	2017	2.2	Ingle et al 2019
Typhi	SRR5500526	SRR5500526	No Travel Information	2015	2.2	Ingle et al 2019
Typhi	SRR5500505	SRR5500505	Pakistan	2015	2.2	Ingle et al 2019
Typhi	SRR5500491	SRR5500491	No Travel Reported	2015	2.2	Ingle et al 2019
Typhi	SRR5500456	SRR5500456	Pakistan	2015	2.2	Ingle et al 2019
Typhi	SRR5500432	SRR5500432	Pakistan	2015	2.2	Ingle et al 2019
Typhi	SRR5500424	SRR5500424	No Travel Reported	2015	2.2	Ingle et al 2019
Typhi	SRR5193825	SRR5193825	No Travel Reported	2016	2.2	Ingle et al 2019
Typhi	SRR1967856	SRR1967856	India	2014	2.2	Ingle et al 2019
Typhi	SRR1966282	SRR1966282	Pakistan	2014	2.2	Ingle et al 2019
Typhi	SRR1966173	SRR1966173	Pakistan	2014	2.2	Ingle et al 2019
Typhi	16404_4_58	ERR984760	Madagascar	2011	2.2	Park et al 2018
Typhi	16404_4_37	ERR984739	Madagascar	2011	2.2	Park et al 2018
Typhi	16404_4_10	ERR984712	Burkina Faso	2013	2.2	Park et al 2018
Typhi	14555_2_72	ERR731415	Nigeria	2013	2.2	International Typhoid Consortium et al 2016
Typhi	14555_2_28	ERR731371	Nigeria	2011	2.2	International Typhoid Consortium et al 2016
Typhi	13566_1_83	ERR657451	Nigeria	2013	2.2	International Typhoid Consortium et al 2016
Typhi	13566_1_76	ERR657444	Nigeria	2013	2.2	International Typhoid Consortium et al 2016
Typhi	13566_1_74	ERR657442	Nigeria	2013	2.2	International Typhoid Consortium et al 2016
Typhi	13566_1_69	ERR657437	Nigeria	2013	2.2	International Typhoid Consortium et al 2016
Typhi	13566_1_66	ERR657434	Nigeria	2013	2.2	International Typhoid Consortium et al 2016
Typhi	13566_1_55	ERR657423	Nigeria	2013	2.2	International Typhoid Consortium et al 2016
Typhi	13566_1_21	ERR657389	Nigeria	2013	2.2	International Typhoid Consortium et al 2016
Typhi	13566_1_14	ERR657382	Nigeria	2013	2.2	International Typhoid Consortium et al 2016
Typhi	13566_1_13	ERR657381	Nigeria	2013	2.2	International Typhoid Consortium et al 2016
Typhi	13566_1_11	ERR657379	Nigeria	2013	2.2	International Typhoid Consortium et al 2016
Typhi	13566_1_4	ERR657372	Nigeria	2013	2.2	International Typhoid Consortium et al 2016
Typhi	13244_6_10	ERR586800	Thailand	1981	2.2	Dyson et al 2017
Typhi	13244_6_8	ERR586798	Thailand	1981	2.2	Dyson et al 2017
Typhi	10607_2_28	ERR360820	Malawi	2010	2.2	Wong et al 2016
Typhi	10593_2_51	ERR360664	India	2002	2.2	Wong et al 2016
Typhi	10593_2_24	ERR360637	Egypt	1999	2.2	Wong et al 2016
Typhi	10593_2_22	ERR360635	Mali	2001	2.2	Wong et al 2016
Typhi	10593_2_1	ERR360614	Madagascar	2000	2.2	Wong et al 2016
Typhi	10592_2_61	ERR360509	Madagascar	1980	2.2	Wong et al 2016
Typhi	10592_2_39	ERR360487	Morocco	1999	2.2	Wong et al 2016
Typhi	10492_1_75	ERR352328	India	2011	2.2	Wong et al 2016
Typhi	10426_1_37	ERR349559	Vietnam	1994	2.2	Wong et al 2016
Typhi	10349_1_70	ERR343318	SouthAmerica	2011	2.2	Wong et al 2016
Typhi	10349_1_69	ERR343317	Nepal	2011	2.2	Wong et al 2016
Typhi	10060_6_84	ERR331381	Tanzania	2006	2.2	Wong et al 2016
Typhi	10060_6_73	ERR331370	Tanzania	2006	2.2	Wong et al 2016
Typhi	10060_6_42	ERR331339	Laos	2003	2.2	Wong et al 2016
Typhi	9475_6_80	ERR279177	Malawi	2004	2.2	Wong et al 2016
Typhi	9475_6_72	ERR279169	Malawi	2009	2.2	Wong et al 2016
Typhi	9475_6_1	ERR279098	Malawi	2011	2.2	Wong et al 2016
Typhi	ERR2663874	ERR2663874	Bangladesh	2008	2.2	Tanmoy et al 2018
Typhi	ERR2663702	ERR2663702	Bangladesh	2009	2.2	Tanmoy et al 2018
Typhi	ERR2663529	ERR2663529	Bangladesh	2000	2.2	Tanmoy et al 2018
Typhi	22027_3_1	ERR2213818	Nepal	2016	2.2	Britto et al 2018
Typhi	20621_8_30	ERR1837242	Nepal	2010	2.2	Britto et al 2018
Typhi	20621_8_28	ERR1837240	Nepal	2010	2.2	Britto et al 2018
Typhi	20621_8_25	ERR1837237	Nepal	2010	2.2	Britto et al 2018
Typhi	20621_8_18	ERR1837230	Nepal	2010	2.2	Britto et al 2018
Typhi	20621_8_11	ERR1837223	Nepal	2009	2.2	Britto et al 2018
Typhi	20621_8_6	ERR1837218	Nepal	2009	2.2	Britto et al 2018
Typhi	20087_8_63	ERR1837196	Nepal	2010	2.2	Britto et al 2018
Typhi	20087_8_60	ERR1837193	Nepal	2010	2.2	Britto et al 2018
Typhi	20087_8_18	ERR1837151	Nepal	2014	2.2	Britto et al 2018
Typhi	ERR1079287	ERR1079287	Nepal	2013	2.2	Thanh et al 2016
Typhi	11800_1_47	ERR1017063	Pakistan	2006	2.2	Wong et al 2016
Typhi	16549_7_16	ERR1010014	Madagascar	2013	2.2	Park et al 2018
Typhi	16549_7_7	ERR1010006	Burkina Faso	2013	2.2	Park et al 2018
Typhi	DRR070996	DRR070996	India	2003	2.2	Matono et al 2017
Typhi	DRR070979	DRR070979	Nepal	2001	2.2	Matono et al 2017
Typhi	13244_6_11	ERR586801	Thailand	1984	2.4	Dyson et al 2017
Typhi	13244_5_29	ERR586725	Thailand	1985	2.4	Dyson et al 2017
Typhi	13244_5_26	ERR586722	Thailand	1985	2.4	Dyson et al 2017
Typhi	13244_5_25	ERR586721	Thailand	1984	2.4	Dyson et al 2017
Typhi	13244_5_24	ERR586720	Thailand	1984	2.4	Dyson et al 2017
Typhi	13244_5_21	ERR586718	Thailand	1973	2.4	Dyson et al 2017
Typhi	10349_1_81	ERR343329	India	2012	2.4	Wong et al 2016
Typhi	10071_3_71	ERR338047	South Africa	2012	2.4	Wong et al 2016
Typhi	10071_3_68	ERR338044	South Africa	2009	2.4	Wong et al 2016
Typhi	10071_3_53	ERR338029	South Africa	2009	2.4	Wong et al 2016
Typhi	10071_3_49	ERR338025	South Africa	2010	2.4	Wong et al 2016
Typhi	10071_3_44	ERR338020	South Africa	2004	2.4	Wong et al 2016
Typhi	10071_3_43	ERR338019	South Africa	2005	2.4	Wong et al 2016
Typhi	10071_3_37	ERR338013	South Africa	2008	2.4	Wong et al 2016
Typhi	10071_3_35	ERR338011	South Africa	2008	2.4	Wong et al 2016
Typhi	10071_3_33	ERR338009	South Africa	2007	2.4	Wong et al 2016
Typhi	10071_3_29	ERR338005	South Africa	2005	2.4	Wong et al 2016
Typhi	10071_3_25	ERR338001	South Africa	2006	2.4	Wong et al 2016
Typhi	9953_5_82	ERR326678	Laos	2008	2.4	Wong et al 2016
Typhi	9953_5_68	ERR326664	Laos	2010	2.4	Wong et al 2016
Typhi	21052_3_31	ERR1788767	India	1993	2.4	Pragasam et al 2020
Typhi	21052_3_13	ERR1788749	India	1991	2.4	Pragasam et al 2020
Typhi	SRR7165526	SRR7165526	Ethiopia	2014	3.1	Ingle et al 2019
Typhi	16404_4_90	ERR984791	Senegal	2012	3.1	Park et al 2018
Typhi	23733_4_19	ERR3804583	India	2017	3.1	Britto et al 2020
Typhi	10593_2_81	ERR360694	Tunisia	2000	3.1	Wong et al 2016
Typhi	10593_2_46	ERR360659	Guinea	1999	3.1	Wong et al 2016
Typhi	10593_2_18	ERR360631	China	2002	3.1	Wong et al 2016
Typhi	10593_2_16	ERR360629	Tunisia	1961	3.1	Wong et al 2016
Typhi	10592_2_74	ERR360522	Morocco	1999	3.1	Wong et al 2016
Typhi	10592_2_35	ERR360483	Algeria	1999	3.1	Wong et al 2016
Typhi	10493_1_1	ERR352426	Liberia	2007	3.1	Wong et al 2016
Typhi	10492_1_3	ERR352256	Malta	2009	3.1	Wong et al 2016
Typhi	10492_1_1	ERR352254	Lebanon	2006	3.1	Wong et al 2016
Typhi	10425_1_75	ERR349405	Vietnam	1993	3.1	Wong et al 2016
Typhi	10349_1_47	ERR343295	India	2009	3.1	Wong et al 2016
Typhi	10071_3_73	ERR338049	South Africa	2012	3.1	Wong et al 2016
Typhi	10060_6_76	ERR331373	Tanzania	2007	3.1	Wong et al 2016
Typhi	9472_4_78	ERR294858	USA	1958	3.1	Wong et al 2016
Typhi	SRR1967992	SRR1967992	No Travel Information	2014	2.0.1	Ingle et al 2019
Typhi	SRR1966162	SRR1966162	Pakistan	2014	2.0.1	Ingle et al 2019
Typhi	23584_2_53	ERS3369995	Bangladesh	2012	2.0.1	Rahman et al 2020
Typhi	23584_2_52	ERS3369994	Bangladesh	2012	2.0.1	Rahman et al 2020
Typhi	23584_2_50	ERS3369992	Bangladesh	2012	2.0.1	Rahman et al 2020
Typhi	23584_2_32	ERS3369974	Bangladesh	2008	2.0.1	Rahman et al 2020
Typhi	23584_2_26	ERS3369968	Bangladesh	2007	2.0.1	Rahman et al 2020
Typhi	23584_2_8	ERS3369950	Bangladesh	2012	2.0.1	Rahman et al 2020
Typhi	25344_3_3	ERS3369930	Bangladesh	2012	2.0.1	Rahman et al 2020
Typhi	24351_6_49	ERS3369909	Bangladesh	2012	2.0.1	Rahman et al 2020
Typhi	23584_3_59	ERS1810849	Bangladesh	2014	2.0.1	Rahman et al 2020
Typhi	23584_3_33	ERS1810823	Bangladesh	2015	2.0.1	Rahman et al 2020
Typhi	11642_2_83	ERR422830	Bangladesh	2012	2.0.1	Wong et al 2016
Typhi	10592_2_19	ERR360467	Pakistan	2003	2.0.1	Wong et al 2016
Typhi	10592_2_12	ERR360460	Pakistan	2003	2.0.1	Wong et al 2016
Typhi	10592_2_8	ERR360456	Pakistan	2003	2.0.1	Wong et al 2016
Typhi	10592_2_3	ERR360451	Pakistan	2003	2.0.1	Wong et al 2016
Typhi	10592_2_2	ERR360450	Pakistan	2003	2.0.1	Wong et al 2016
Typhi	10592_2_1	ERR360449	Pakistan	2003	2.0.1	Wong et al 2016
Typhi	10493_1_83	ERR352508	Bangladesh	2012	2.0.1	Wong et al 2016
Typhi	10349_1_66	ERR343314	Pakistan	2011	2.0.1	Wong et al 2016
Typhi	10349_1_53	ERR343301	India	2010	2.0.1	Wong et al 2016
Typhi	ERR2663965	ERR2663965	Bangladesh	2007	2.0.1	Tanmoy et al 2018
Typhi	ERR2663906	ERR2663906	Bangladesh	2010	2.0.1	Tanmoy et al 2018
Typhi	ERR2663661	ERR2663661	Bangladesh	2004	2.0.1	Tanmoy et al 2018
Typhi	DRR071037	DRR071037	Bangladesh	2012	2.0.1	Matono et al 2017
Typhi	SRR7165499	SRR7165499	India	2016	2.1.7	Ingle et al 2019
Typhi	SRR1969905	SRR1969905	No Travel Information	2014	2.1.7	Ingle et al 2019
Typhi	SRR1966221	SRR1966221	India	2014	2.1.7	Ingle et al 2019
Typhi	23584_2_29	ERS3369971	Bangladesh	2007	2.1.7	Rahman et al 2020
Typhi	23584_3_74	ERS1810863	Bangladesh	2016	2.1.7	Rahman et al 2020
Typhi	13244_6_22	ERR586812	Thailand	1986	2.1.7	Dyson et al 2017
Typhi	13244_6_20	ERR586810	Thailand	1986	2.1.7	Dyson et al 2017
Typhi	13244_6_19	ERR586809	Thailand	1986	2.1.7	Dyson et al 2017
Typhi	13244_6_16	ERR586806	Thailand	1986	2.1.7	Dyson et al 2017
Typhi	13244_6_15	ERR586805	Thailand	1986	2.1.7	Dyson et al 2017
Typhi	13244_6_13	ERR586803	Thailand	1986	2.1.7	Dyson et al 2017
Typhi	13244_6_12	ERR586802	Thailand	1986	2.1.7	Dyson et al 2017
Typhi	13244_5_35	ERR586731	Thailand	1986	2.1.7	Dyson et al 2017
Typhi	13244_5_34	ERR586730	Thailand	1986	2.1.7	Dyson et al 2017
Typhi	13244_5_31	ERR586727	Thailand	1986	2.1.7	Dyson et al 2017
Typhi	11642_2_45	ERR422792	India	2010	2.1.7	Wong et al 2016
Typhi	11642_2_42	ERR422790	India	2010	2.1.7	Wong et al 2016
Typhi	10562_2_56	ERR357811	Papua New Guinea	1996	2.1.7	Wong et al 2016
Typhi	10562_2_55	ERR357810	Papua New Guinea	1994	2.1.7	Wong et al 2016
Typhi	10562_2_49	ERR357804	Papua New Guinea	1993	2.1.7	Wong et al 2016
Typhi	10562_2_43	ERR357798	Papua New Guinea	1992	2.1.7	Wong et al 2016
Typhi	10541_2_56	ERR357481	Papua New Guinea	1998	2.1.7	Wong et al 2016
Typhi	10541_2_55	ERR357480	Papua New Guinea	1994	2.1.7	Wong et al 2016
Typhi	10541_2_53	ERR357478	Papua New Guinea	1985	2.1.7	Wong et al 2016
Typhi	10541_2_47	ERR357472	Papua New Guinea	1992	2.1.7	Wong et al 2016
Typhi	10541_2_46	ERR357471	Papua New Guinea	1992	2.1.7	Wong et al 2016
Typhi	10541_2_45	ERR357470	Papua New Guinea	1992	2.1.7	Wong et al 2016
Typhi	10541_2_31	ERR357456	Papua New Guinea	1990	2.1.7	Wong et al 2016
Typhi	10541_2_30	ERR357455	Papua New Guinea	1990	2.1.7	Wong et al 2016
Typhi	10541_2_27	ERR357452	Papua New Guinea	2009	2.1.7	Wong et al 2016
Typhi	10541_2_24	ERR357449	Papua New Guinea	2002	2.1.7	Wong et al 2016
Typhi	10541_2_22	ERR357447	Papua New Guinea	2001	2.1.7	Wong et al 2016
Typhi	10541_2_1	ERR352941	Papua New Guinea	2007	2.1.7	Wong et al 2016
Typhi	10493_1_78	ERR352503	Papua New Guinea	1996	2.1.7	Wong et al 2016
Typhi	10493_1_75	ERR352500	Papua New Guinea	1985	2.1.7	Wong et al 2016
Typhi	10493_1_72	ERR352497	Papua New Guinea	1992	2.1.7	Wong et al 2016
Typhi	10493_1_71	ERR352496	Papua New Guinea	1992	2.1.7	Wong et al 2016
Typhi	10493_1_68	ERR352493	Papua New Guinea	1994	2.1.7	Wong et al 2016
Typhi	10493_1_67	ERR352492	India	1988	2.1.7	Wong et al 2016
Typhi	10493_1_66	ERR352491	Papua New Guinea	1998	2.1.7	Wong et al 2016
Typhi	10493_1_65	ERR352490	Papua New Guinea	1998	2.1.7	Wong et al 2016
Typhi	10493_1_64	ERR352489	Papua New Guinea	1998	2.1.7	Wong et al 2016
Typhi	10493_1_62	ERR352487	Papua New Guinea	2010	2.1.7	Wong et al 2016
Typhi	10493_1_58	ERR352483	Papua New Guinea	2007	2.1.7	Wong et al 2016
Typhi	10493_1_57	ERR352482	Papua New Guinea	2007	2.1.7	Wong et al 2016
Typhi	10493_1_53	ERR352478	Papua New Guinea	2002	2.1.7	Wong et al 2016
Typhi	10493_1_52	ERR352477	Papua New Guinea	2001	2.1.7	Wong et al 2016
Typhi	10493_1_51	ERR352476	Papua New Guinea	1994	2.1.7	Wong et al 2016
Typhi	10493_1_2	ERR352427	Papua New Guinea	2007	2.1.7	Wong et al 2016
Typhi	10492_1_69	ERR352322	Papua New Guinea	1999	2.1.7	Wong et al 2016
Typhi	10492_1_68	ERR352321	Papua New Guinea	1998	2.1.7	Wong et al 2016
Typhi	10492_1_67	ERR352320	Papua New Guinea	1998	2.1.7	Wong et al 2016
Typhi	10492_1_66	ERR352319	Papua New Guinea	1998	2.1.7	Wong et al 2016
Typhi	10492_1_65	ERR352318	Papua New Guinea	1994	2.1.7	Wong et al 2016
Typhi	10492_1_61	ERR352314	Papua New Guinea	1992	2.1.7	Wong et al 2016
Typhi	10492_1_56	ERR352309	Papua New Guinea	1996	2.1.7	Wong et al 2016
Typhi	10492_1_48	ERR352301	Papua New Guinea	2010	2.1.7	Wong et al 2016
Typhi	10492_1_47	ERR352300	Papua New Guinea	2010	2.1.7	Wong et al 2016
Typhi	10492_1_35	ERR352288	Papua New Guinea	2010	2.1.7	Wong et al 2016
Typhi	10492_1_34	ERR352287	Papua New Guinea	2010	2.1.7	Wong et al 2016
Typhi	10492_1_2	ERR352255	Papua New Guinea	2009	2.1.7	Wong et al 2016
Typhi	10425_1_82	ERR349412	Vietnam	1994	2.1.7	Wong et al 2016
Typhi	10425_1_10	ERR349340	Unknown	1939	2.1.7	Wong et al 2016
Typhi	10349_1_41	ERR343289	India	2008	2.1.7	Wong et al 2016
Typhi	ERR2663900	ERR2663900	Bangladesh	2010	2.1.7	Tanmoy et al 2018
Typhi	ERR2663878	ERR2663878	Bangladesh	2009	2.1.7	Tanmoy et al 2018
Typhi	ERR2663596	ERR2663596	Bangladesh	2007	2.1.7	Tanmoy et al 2018
Typhi	SRR1965979	SRR1965979	India	2015	2.2.1	Ingle et al 2019
Typhi	8616_4_42	ERR420418	India	2010	2.2.1	Wong et al 2016
Typhi	8616_4_40	ERR420416	India	2009	2.2.1	Wong et al 2016
Typhi	10562_2_82	ERR357837	India	2011	2.2.1	Wong et al 2016
Typhi	10562_2_1	ERR357756	Egypt	2007	2.2.1	Wong et al 2016
Typhi	10561_2_56	ERR357631	Samoa	2012	2.2.1	Wong et al 2016
Typhi	10541_2_14	ERR352947	Australia_no_travel	2010	2.2.1	Wong et al 2016
Typhi	10493_1_15	ERR352440	India	2012	2.2.1	Wong et al 2016
Typhi	10493_1_8	ERR352433	Malaysia	2010	2.2.1	Wong et al 2016
Typhi	10493_1_3	ERR352428	Lebanon	2009	2.2.1	Wong et al 2016
Typhi	10492_1_4	ERR352257	Australia_no_travel	2010	2.2.1	Wong et al 2016
Typhi	10349_1_12	ERR343260	Indonesia	2003	2.2.1	Wong et al 2016
Typhi	21052_3_176	ERR1788912	India	2014	2.2.1	Pragasam et al 2020
Typhi	DRR071061	DRR071061	India	2014	2.2.1	Matono et al 2017
Typhi	DRR071003	DRR071003	India	2003	2.2.1	Matono et al 2017
Typhi	DRR071001	DRR071001	India	2003	2.2.1	Matono et al 2017
Typhi	SRR7165498	SRR7165498	Peru	2016	2.3.3	Ingle et al 2019
Typhi	SRR5500472	SRR5500472	Bangladesh	2015	2.3.3	Ingle et al 2019
Typhi	SRR5500467	SRR5500467	Bangladesh	2015	2.3.3	Ingle et al 2019
Typhi	SRR1968567	SRR1968567	Indonesia	2014	2.3.3	Ingle et al 2019
Typhi	SRR1965037	SRR1965037	Bangladesh	2015	2.3.3	Ingle et al 2019
Typhi	23584_2_44	ERS3369986	Bangladesh	2012	2.3.3	Rahman et al 2020
Typhi	23584_2_37	ERS3369979	Bangladesh	2011	2.3.3	Rahman et al 2020
Typhi	23584_2_20	ERS3369962	Bangladesh	2012	2.3.3	Rahman et al 2020
Typhi	23584_2_19	ERS3369961	Bangladesh	2012	2.3.3	Rahman et al 2020
Typhi	23584_2_18	ERS3369960	Bangladesh	2012	2.3.3	Rahman et al 2020
Typhi	23584_2_14	ERS3369956	Bangladesh	2012	2.3.3	Rahman et al 2020
Typhi	23584_2_13	ERS3369955	Bangladesh	2012	2.3.3	Rahman et al 2020
Typhi	23584_2_12	ERS3369954	Bangladesh	2012	2.3.3	Rahman et al 2020
Typhi	23584_2_11	ERS3369953	Bangladesh	2012	2.3.3	Rahman et al 2020
Typhi	23584_2_9	ERS3369951	Bangladesh	2012	2.3.3	Rahman et al 2020
Typhi	23584_2_7	ERS3369949	Bangladesh	2012	2.3.3	Rahman et al 2020
Typhi	24351_6_60	ERS3369921	Bangladesh	2013	2.3.3	Rahman et al 2020
Typhi	24351_6_54	ERS3369915	Bangladesh	2013	2.3.3	Rahman et al 2020
Typhi	24351_6_53	ERS3369914	Bangladesh	2012	2.3.3	Rahman et al 2020
Typhi	24351_6_50	ERS3369910	Bangladesh	2012	2.3.3	Rahman et al 2020
Typhi	24351_6_48	ERS3369908	Bangladesh	2012	2.3.3	Rahman et al 2020
Typhi	24351_6_44	ERS3369904	Bangladesh	2012	2.3.3	Rahman et al 2020
Typhi	23584_3_72	ERS1810862	Bangladesh	2015	2.3.3	Rahman et al 2020
Typhi	23584_3_71	ERS1810861	Bangladesh	2015	2.3.3	Rahman et al 2020
Typhi	23584_3_65	ERS1810855	Bangladesh	2014	2.3.3	Rahman et al 2020
Typhi	23584_3_64	ERS1810854	Bangladesh	2014	2.3.3	Rahman et al 2020
Typhi	23584_3_52	ERS1810841	Bangladesh	2016	2.3.3	Rahman et al 2020
Typhi	23584_3_40	ERS1810829	Bangladesh	2015	2.3.3	Rahman et al 2020
Typhi	23584_3_38	ERS1810828	Bangladesh	2015	2.3.3	Rahman et al 2020
Typhi	23584_3_32	ERS1810822	Bangladesh	2015	2.3.3	Rahman et al 2020
Typhi	23584_3_15	ERS1810805	Bangladesh	2014	2.3.3	Rahman et al 2020
Typhi	23584_3_13	ERS1810803	Bangladesh	2014	2.3.3	Rahman et al 2020
Typhi	23584_2_60	ERS1810767	Bangladesh	2004	2.3.3	Rahman et al 2020
Typhi	23584_2_59	ERS1810765	Bangladesh	2013	2.3.3	Rahman et al 2020
Typhi	23584_2_58	ERS1810764	Bangladesh	2013	2.3.3	Rahman et al 2020
Typhi	11642_2_64	ERR422811	Bangladesh	2011	2.3.3	Wong et al 2016
Typhi	11642_2_40	ERR422788	Bangladesh	2010	2.3.3	Wong et al 2016
Typhi	10593_2_49	ERR360662	Bangladesh	2000	2.3.3	Wong et al 2016
Typhi	10593_2_37	ERR360650	Peru	2000	2.3.3	Wong et al 2016
Typhi	10592_2_31	ERR360479	Pakistan	2003	2.3.3	Wong et al 2016
Typhi	10592_2_21	ERR360469	Pakistan	2003	2.3.3	Wong et al 2016
Typhi	10541_1_66	ERR353336	Argentina	1905	2.3.3	Wong et al 2016
Typhi	10541_1_64	ERR353335	Argentina	2006	2.3.3	Wong et al 2016
Typhi	10541_1_58	ERR353331	Argentina	1988	2.3.3	Wong et al 2016
Typhi	10425_1_94	ERR349424	Vietnam	1993	2.3.3	Wong et al 2016
Typhi	ERR2663942	ERR2663942	Bangladesh	2005	2.3.3	Tanmoy et al 2018
Typhi	ERR2663939	ERR2663939	Bangladesh	2011	2.3.3	Tanmoy et al 2018
Typhi	ERR2663913	ERR2663913	Bangladesh	2010	2.3.3	Tanmoy et al 2018
Typhi	ERR2663857	ERR2663857	Bangladesh	2013	2.3.3	Tanmoy et al 2018
Typhi	ERR2663855	ERR2663855	Bangladesh	2013	2.3.3	Tanmoy et al 2018
Typhi	ERR2663845	ERR2663845	Bangladesh	2013	2.3.3	Tanmoy et al 2018
Typhi	ERR2663807	ERR2663807	Bangladesh	2013	2.3.3	Tanmoy et al 2018
Typhi	ERR2663770	ERR2663770	Bangladesh	2010	2.3.3	Tanmoy et al 2018
Typhi	ERR2663768	ERR2663768	Bangladesh	2010	2.3.3	Tanmoy et al 2018
Typhi	ERR2663738	ERR2663738	Bangladesh	2013	2.3.3	Tanmoy et al 2018
Typhi	ERR2663736	ERR2663736	Bangladesh	2013	2.3.3	Tanmoy et al 2018
Typhi	ERR2663664	ERR2663664	Bangladesh	2004	2.3.3	Tanmoy et al 2018
Typhi	ERR2663615	ERR2663615	Bangladesh	2007	2.3.3	Tanmoy et al 2018
Typhi	ERR2663515	ERR2663515	Bangladesh	2005	2.3.3	Tanmoy et al 2018
Typhi	ERR2663507	ERR2663507	Bangladesh	1999	2.3.3	Tanmoy et al 2018
Typhi	ERR2663498	ERR2663498	Bangladesh	2005	2.3.3	Tanmoy et al 2018
Typhi	ERR2663490	ERR2663490	Bangladesh	2005	2.3.3	Tanmoy et al 2018
Typhi	ERR2663476	ERR2663476	Bangladesh	1999	2.3.3	Tanmoy et al 2018
Typhi	DRR071065	DRR071065	Bangladesh	2015	2.3.3	Matono et al 2017
Typhi	DRR070992	DRR070992	Bangladesh	2002	2.3.3	Matono et al 2017
Typhi	DRR070985	DRR070985	Sri Lanka	2002	2.3.3	Matono et al 2017
Typhi	10607_2_34	ERR360826	Malawi	2010	2.4.1	Wong et al 2016
Typhi	10607_2_21	ERR360813	Malawi	2010	2.4.1	Wong et al 2016
Typhi	10607_2_8	ERR360800	Malawi	2010	2.4.1	Wong et al 2016
Typhi	10071_3_70	ERR338046	South Africa	2009	2.4.1	Wong et al 2016
Typhi	10071_3_67	ERR338043	South Africa	2009	2.4.1	Wong et al 2016
Typhi	10071_3_65	ERR338041	South Africa	2012	2.4.1	Wong et al 2016
Typhi	10071_3_48	ERR338024	South Africa	2010	2.4.1	Wong et al 2016
Typhi	10071_3_40	ERR338016	South Africa	2006	2.4.1	Wong et al 2016
Typhi	10071_3_36	ERR338012	South Africa	2008	2.4.1	Wong et al 2016
Typhi	10071_3_34	ERR338010	South Africa	2008	2.4.1	Wong et al 2016
Typhi	10071_3_31	ERR338007	South Africa	2007	2.4.1	Wong et al 2016
Typhi	10071_3_30	ERR338006	South Africa	2007	2.4.1	Wong et al 2016
Typhi	10071_3_27	ERR338003	South Africa	2004	2.4.1	Wong et al 2016
Typhi	10071_3_22	ERR337998	South Africa	2007	2.4.1	Wong et al 2016
Typhi	9475_6_93	ERR279190	Malawi	2006	2.4.1	Wong et al 2016
Typhi	9475_6_90	ERR279187	Malawi	2005	2.4.1	Wong et al 2016
Typhi	9475_6_85	ERR279182	Malawi	2006	2.4.1	Wong et al 2016
Typhi	9475_6_81	ERR279178	Malawi	2005	2.4.1	Wong et al 2016
Typhi	9475_6_64	ERR279161	Malawi	2009	2.4.1	Wong et al 2016
Typhi	9475_6_57	ERR279154	Malawi	2011	2.4.1	Wong et al 2016
Typhi	9475_6_48	ERR279145	Malawi	2008	2.4.1	Wong et al 2016
Typhi	9475_6_44	ERR279141	Malawi	2011	2.4.1	Wong et al 2016
Typhi	9475_6_14	ERR279111	Malawi	2011	2.4.1	Wong et al 2016
Typhi	9475_6_13	ERR279110	Malawi	2011	2.4.1	Wong et al 2016
Typhi	SRR7165511	SRR7165511	India	2017	3.0.1	Ingle et al 2019
Typhi	SRR1963448	SRR1963448	India	2015	3.0.1	Ingle et al 2019
Typhi	23584_3_62	ERS1810852	Bangladesh	2014	3.0.1	Rahman et al 2020
Typhi	23733_3_41	ERR3804539	India	2017	3.0.1	Britto et al 2020
Typhi	10593_2_45	ERR360658	Morocco	2000	3.0.1	Wong et al 2016
Typhi	10592_2_34	ERR360482	Pakistan	2003	3.0.1	Wong et al 2016
Typhi	ERR2663803	ERR2663803	Bangladesh	2013	3.0.1	Tanmoy et al 2018
Typhi	ERR2663744	ERR2663744	Bangladesh	2010	3.0.1	Tanmoy et al 2018
Typhi	22420_1_90	ERR2093325	Pakistan	2016	3.0.1	Klemm et al 2018
Typhi	11800_1_24	ERR1017048	Unknown	2006	3.0.1	Wong et al 2016
Typhi	SRR7165583	SRR7165583	Bangladesh	2016	3.2.2	Ingle et al 2019
Typhi	SRR5989302	SRR5989302	Bangladesh	2016	3.2.2	Ingle et al 2019
Typhi	SRR5500500	SRR5500500	Bangladesh	2015	3.2.2	Ingle et al 2019
Typhi	SRR5500470	SRR5500470	No Travel Reported	2015	3.2.2	Ingle et al 2019
Typhi	SRR5500464	SRR5500464	Bangladesh	2015	3.2.2	Ingle et al 2019
Typhi	SRR5500462	SRR5500462	Bangladesh	2015	3.2.2	Ingle et al 2019
Typhi	SRR5500429	SRR5500429	No Travel Reported	2015	3.2.2	Ingle et al 2019
Typhi	SRR3322095	SRR3322095	India	2015	3.2.2	Ingle et al 2019
Typhi	SRR1969837	SRR1969837	No Travel Information	2015	3.2.2	Ingle et al 2019
Typhi	SRR1969532	SRR1969532	Bangladesh	2014	3.2.2	Ingle et al 2019
Typhi	SRR1968671	SRR1968671	No Travel Information	2015	3.2.2	Ingle et al 2019
Typhi	SRR1968179	SRR1968179	Bangladesh	2015	3.2.2	Ingle et al 2019
Typhi	SRR1967067	SRR1967067	No Travel Information	2015	3.2.2	Ingle et al 2019
Typhi	SRR1965819	SRR1965819	No Travel Reported	2015	3.2.2	Ingle et al 2019
Typhi	23584_2_51	ERS3369993	Bangladesh	2012	3.2.2	Rahman et al 2020
Typhi	23584_2_47	ERS3369989	Bangladesh	2012	3.2.2	Rahman et al 2020
Typhi	23584_2_45	ERS3369987	Bangladesh	2012	3.2.2	Rahman et al 2020
Typhi	23584_2_42	ERS3369984	Bangladesh	2012	3.2.2	Rahman et al 2020
Typhi	23584_2_40	ERS3369982	Bangladesh	2012	3.2.2	Rahman et al 2020
Typhi	23584_2_35	ERS3369977	Bangladesh	2008	3.2.2	Rahman et al 2020
Typhi	23584_2_10	ERS3369952	Bangladesh	2012	3.2.2	Rahman et al 2020
Typhi	23584_2_6	ERS3369948	Bangladesh	2012	3.2.2	Rahman et al 2020
Typhi	23584_2_3	ERS3369945	Bangladesh	2011	3.2.2	Rahman et al 2020
Typhi	24351_6_57	ERS3369918	Bangladesh	2013	3.2.2	Rahman et al 2020
Typhi	24351_6_56	ERS3369917	Bangladesh	2013	3.2.2	Rahman et al 2020
Typhi	24351_6_55	ERS3369916	Bangladesh	2013	3.2.2	Rahman et al 2020
Typhi	24351_6_52	ERS3369912	Bangladesh	2012	3.2.2	Rahman et al 2020
Typhi	24351_6_47	ERS3369907	Bangladesh	2012	3.2.2	Rahman et al 2020
Typhi	24351_6_46	ERS3369906	Bangladesh	2012	3.2.2	Rahman et al 2020
Typhi	24351_6_45	ERS3369905	Bangladesh	2012	3.2.2	Rahman et al 2020
Typhi	24351_6_43	ERS3369903	Bangladesh	2012	3.2.2	Rahman et al 2020
Typhi	24351_6_39	ERS3369898	Bangladesh	2012	3.2.2	Rahman et al 2020
Typhi	23584_3_76	ERS1810865	Bangladesh	2012	3.2.2	Rahman et al 2020
Typhi	23584_3_70	ERS1810860	Bangladesh	2015	3.2.2	Rahman et al 2020
Typhi	23584_3_69	ERS1810859	Bangladesh	2014	3.2.2	Rahman et al 2020
Typhi	23584_3_67	ERS1810857	Bangladesh	2014	3.2.2	Rahman et al 2020
Typhi	23584_3_61	ERS1810851	Bangladesh	2014	3.2.2	Rahman et al 2020
Typhi	23584_3_54	ERS1810845	Bangladesh	2016	3.2.2	Rahman et al 2020
Typhi	23584_3_55	ERS1810844	Bangladesh	2016	3.2.2	Rahman et al 2020
Typhi	23584_3_53	ERS1810843	Bangladesh	2016	3.2.2	Rahman et al 2020
Typhi	23584_3_50	ERS1810842	Bangladesh	2016	3.2.2	Rahman et al 2020
Typhi	23584_3_42	ERS1810833	Bangladesh	2016	3.2.2	Rahman et al 2020
Typhi	23584_3_43	ERS1810832	Bangladesh	2016	3.2.2	Rahman et al 2020
Typhi	23584_3_31	ERS1810821	Bangladesh	2015	3.2.2	Rahman et al 2020
Typhi	23584_3_30	ERS1810820	Bangladesh	2015	3.2.2	Rahman et al 2020
Typhi	23584_3_22	ERS1810812	Bangladesh	2015	3.2.2	Rahman et al 2020
Typhi	23584_3_21	ERS1810811	Bangladesh	2015	3.2.2	Rahman et al 2020
Typhi	23584_3_18	ERS1810809	Bangladesh	2014	3.2.2	Rahman et al 2020
Typhi	23584_3_14	ERS1810804	Bangladesh	2014	3.2.2	Rahman et al 2020
Typhi	23584_3_11	ERS1810801	Bangladesh	2014	3.2.2	Rahman et al 2020
Typhi	23584_3_6	ERS1810795	Bangladesh	2011	3.2.2	Rahman et al 2020
Typhi	23584_3_4	ERS1810793	Bangladesh	2010	3.2.2	Rahman et al 2020
Typhi	23584_2_78	ERS1810784	Bangladesh	2009	3.2.2	Rahman et al 2020
Typhi	23584_2_55	ERS1810762	Bangladesh	2013	3.2.2	Rahman et al 2020
Typhi	23584_2_56	ERS1810761	Bangladesh	2013	3.2.2	Rahman et al 2020
Typhi	24351_6_37	ERS1810758	Bangladesh	2011	3.2.2	Rahman et al 2020
Typhi	24351_6_25	ERS1810746	Bangladesh	2009	3.2.2	Rahman et al 2020
Typhi	24351_6_2	ERS1810721	Bangladesh	2008	3.2.2	Rahman et al 2020
Typhi	11642_2_85	ERR422832	Pakistan	2012	3.2.2	Wong et al 2016
Typhi	11642_2_73	ERR422820	Bangladesh	2011	3.2.2	Wong et al 2016
Typhi	10592_2_29	ERR360477	Pakistan	2003	3.2.2	Wong et al 2016
Typhi	10592_2_27	ERR360475	Pakistan	2003	3.2.2	Wong et al 2016
Typhi	10592_2_25	ERR360473	Pakistan	2003	3.2.2	Wong et al 2016
Typhi	10592_2_15	ERR360463	Pakistan	2003	3.2.2	Wong et al 2016
Typhi	10562_2_25	ERR357780	Bangladesh	2010	3.2.2	Wong et al 2016
Typhi	10561_2_32	ERR357607	Nepal	2011	3.2.2	Wong et al 2016
Typhi	10493_1_32	ERR352457	India	2011	3.2.2	Wong et al 2016
Typhi	10493_1_29	ERR352454	India	2011	3.2.2	Wong et al 2016
Typhi	10492_1_50	ERR352303	Bangladesh	2010	3.2.2	Wong et al 2016
Typhi	10349_1_45	ERR343293	SEAsia	2009	3.2.2	Wong et al 2016
Typhi	10071_3_10	ERR337986	Bangladesh	2012	3.2.2	Wong et al 2016
Typhi	ERR2663998	ERR2663998	Bangladesh	2008	3.2.2	Tanmoy et al 2018
Typhi	ERR2663996	ERR2663996	Bangladesh	2008	3.2.2	Tanmoy et al 2018
Typhi	ERR2663985	ERR2663985	Bangladesh	2008	3.2.2	Tanmoy et al 2018
Typhi	ERR2663981	ERR2663981	Bangladesh	2008	3.2.2	Tanmoy et al 2018
Typhi	ERR2663979	ERR2663979	Bangladesh	2008	3.2.2	Tanmoy et al 2018
Typhi	ERR2663977	ERR2663977	Bangladesh	2012	3.2.2	Tanmoy et al 2018
Typhi	ERR2663956	ERR2663956	Bangladesh	2007	3.2.2	Tanmoy et al 2018
Typhi	ERR2663952	ERR2663952	Bangladesh	2011	3.2.2	Tanmoy et al 2018
Typhi	ERR2663937	ERR2663937	Bangladesh	2005	3.2.2	Tanmoy et al 2018
Typhi	ERR2663935	ERR2663935	Bangladesh	2005	3.2.2	Tanmoy et al 2018
Typhi	ERR2663934	ERR2663934	Bangladesh	2011	3.2.2	Tanmoy et al 2018
Typhi	ERR2663930	ERR2663930	Bangladesh	2011	3.2.2	Tanmoy et al 2018
Typhi	ERR2663929	ERR2663929	Bangladesh	2011	3.2.2	Tanmoy et al 2018
Typhi	ERR2663926	ERR2663926	Bangladesh	2004	3.2.2	Tanmoy et al 2018
Typhi	ERR2663922	ERR2663922	Bangladesh	2008	3.2.2	Tanmoy et al 2018
Typhi	ERR2663905	ERR2663905	Bangladesh	2010	3.2.2	Tanmoy et al 2018
Typhi	ERR2663902	ERR2663902	Bangladesh	2010	3.2.2	Tanmoy et al 2018
Typhi	ERR2663898	ERR2663898	Bangladesh	2010	3.2.2	Tanmoy et al 2018
Typhi	ERR2663893	ERR2663893	Bangladesh	2009	3.2.2	Tanmoy et al 2018
Typhi	ERR2663889	ERR2663889	Bangladesh	2009	3.2.2	Tanmoy et al 2018
Typhi	ERR2663882	ERR2663882	Bangladesh	2009	3.2.2	Tanmoy et al 2018
Typhi	ERR2663869	ERR2663869	Bangladesh	2006	3.2.2	Tanmoy et al 2018
Typhi	ERR2663863	ERR2663863	Bangladesh	2013	3.2.2	Tanmoy et al 2018
Typhi	ERR2663854	ERR2663854	Bangladesh	2013	3.2.2	Tanmoy et al 2018
Typhi	ERR2663851	ERR2663851	Bangladesh	2012	3.2.2	Tanmoy et al 2018
Typhi	ERR2663842	ERR2663842	Bangladesh	2012	3.2.2	Tanmoy et al 2018
Typhi	ERR2663838	ERR2663838	Bangladesh	2012	3.2.2	Tanmoy et al 2018
Typhi	ERR2663835	ERR2663835	Bangladesh	2011	3.2.2	Tanmoy et al 2018
Typhi	ERR2663824	ERR2663824	Bangladesh	2010	3.2.2	Tanmoy et al 2018
Typhi	ERR2663823	ERR2663823	Bangladesh	2010	3.2.2	Tanmoy et al 2018
Typhi	ERR2663819	ERR2663819	Bangladesh	2010	3.2.2	Tanmoy et al 2018
Typhi	ERR2663815	ERR2663815	Bangladesh	2010	3.2.2	Tanmoy et al 2018
Typhi	ERR2663813	ERR2663813	Bangladesh	2010	3.2.2	Tanmoy et al 2018
Typhi	ERR2663811	ERR2663811	Bangladesh	2009	3.2.2	Tanmoy et al 2018
Typhi	ERR2663799	ERR2663799	Bangladesh	2012	3.2.2	Tanmoy et al 2018
Typhi	ERR2663796	ERR2663796	Bangladesh	2012	3.2.2	Tanmoy et al 2018
Typhi	ERR2663790	ERR2663790	Bangladesh	2006	3.2.2	Tanmoy et al 2018
Typhi	ERR2663773	ERR2663773	Bangladesh	2010	3.2.2	Tanmoy et al 2018
Typhi	ERR2663769	ERR2663769	Bangladesh	2013	3.2.2	Tanmoy et al 2018
Typhi	ERR2663755	ERR2663755	Bangladesh	2009	3.2.2	Tanmoy et al 2018
Typhi	ERR2663752	ERR2663752	Bangladesh	2013	3.2.2	Tanmoy et al 2018
Typhi	ERR2663743	ERR2663743	Bangladesh	2013	3.2.2	Tanmoy et al 2018
Typhi	ERR2663742	ERR2663742	Bangladesh	2009	3.2.2	Tanmoy et al 2018
Typhi	ERR2663739	ERR2663739	Bangladesh	2013	3.2.2	Tanmoy et al 2018
Typhi	ERR2663725	ERR2663725	Bangladesh	2007	3.2.2	Tanmoy et al 2018
Typhi	ERR2663720	ERR2663720	Bangladesh	2006	3.2.2	Tanmoy et al 2018
Typhi	ERR2663709	ERR2663709	Bangladesh	2009	3.2.2	Tanmoy et al 2018
Typhi	ERR2663704	ERR2663704	Bangladesh	2009	3.2.2	Tanmoy et al 2018
Typhi	ERR2663701	ERR2663701	Bangladesh	2009	3.2.2	Tanmoy et al 2018
Typhi	ERR2663680	ERR2663680	Bangladesh	2008	3.2.2	Tanmoy et al 2018
Typhi	ERR2663676	ERR2663676	Bangladesh	2008	3.2.2	Tanmoy et al 2018
Typhi	ERR2663665	ERR2663665	Bangladesh	2008	3.2.2	Tanmoy et al 2018
Typhi	ERR2663662	ERR2663662	Bangladesh	2008	3.2.2	Tanmoy et al 2018
Typhi	ERR2663645	ERR2663645	Bangladesh	2006	3.2.2	Tanmoy et al 2018
Typhi	ERR2663625	ERR2663625	Bangladesh	2005	3.2.2	Tanmoy et al 2018
Typhi	ERR2663623	ERR2663623	Bangladesh	2005	3.2.2	Tanmoy et al 2018
Typhi	ERR2663611	ERR2663611	Bangladesh	2007	3.2.2	Tanmoy et al 2018
Typhi	ERR2663607	ERR2663607	Bangladesh	2007	3.2.2	Tanmoy et al 2018
Typhi	ERR2663559	ERR2663559	Bangladesh	2000	3.2.2	Tanmoy et al 2018
Typhi	ERR2663553	ERR2663553	Bangladesh	2000	3.2.2	Tanmoy et al 2018
Typhi	ERR2663509	ERR2663509	Bangladesh	1999	3.2.2	Tanmoy et al 2018
Typhi	20621_8_74	ERR1837286	Nepal	2014	3.2.2	Britto et al 2018
Typhi	20621_8_39	ERR1837251	Nepal	2011	3.2.2	Britto et al 2018
Typhi	20621_8_29	ERR1837241	Nepal	2010	3.2.2	Britto et al 2018
Typhi	20621_8_23	ERR1837235	Nepal	2010	3.2.2	Britto et al 2018
Typhi	20621_8_20	ERR1837232	Nepal	2010	3.2.2	Britto et al 2018
Typhi	20087_8_3	ERR1837136	Nepal	2008	3.2.2	Britto et al 2018
Typhi	ERR1079262	ERR1079262	Nepal	2013	3.2.2	Thanh et al 2016
Typhi	ERR1079256	ERR1079256	Nepal	2012	3.2.2	Thanh et al 2016
Typhi	11800_1_78	ERR1017088	Bangladesh	2008	3.2.2	Wong et al 2016
Typhi	SRR5989294	SRR5989294	No Travel Information	2015	3.3.2	Ingle et al 2019
Typhi	SRR5986541	SRR5986541	No Travel Information	2015	3.3.2	Ingle et al 2019
Typhi	SRR1970258	SRR1970258	No Travel Reported	2015	3.3.2	Ingle et al 2019
Typhi	SRR1968914	SRR1968914	No Travel Information	2015	3.3.2	Ingle et al 2019
Typhi	23584_2_16	ERS3369958	Bangladesh	2012	3.3.2	Rahman et al 2020
Typhi	24351_6_70	ERS3369934	Bangladesh	2009	3.3.2	Rahman et al 2020
Typhi	23584_3_58	ERS1810848	Bangladesh	2014	3.3.2	Rahman et al 2020
Typhi	23584_3_51	ERS1810840	Bangladesh	2016	3.3.2	Rahman et al 2020
Typhi	23584_3_23	ERS1810813	Bangladesh	2015	3.3.2	Rahman et al 2020
Typhi	23584_3_19	ERS1810808	Bangladesh	2014	3.3.2	Rahman et al 2020
Typhi	23584_3_9	ERS1810799	Bangladesh	2014	3.3.2	Rahman et al 2020
Typhi	23584_3_7	ERS1810796	Bangladesh	2013	3.3.2	Rahman et al 2020
Typhi	23584_3_5	ERS1810794	Bangladesh	2010	3.3.2	Rahman et al 2020
Typhi	24351_6_35	ERS1810756	Bangladesh	2011	3.3.2	Rahman et al 2020
Typhi	24351_6_26	ERS1810747	Bangladesh	2010	3.3.2	Rahman et al 2020
Typhi	11642_2_19	ERR422768	Bangladesh_India	2010	3.3.2	Wong et al 2016
Typhi	11642_2_18	ERR422767	Bangladesh_India	2010	3.3.2	Wong et al 2016
Typhi	8616_4_57	ERR420433	India	2009	3.3.2	Wong et al 2016
Typhi	23733_4_6	ERR3804570	India	2016	3.3.2	Britto et al 2020
Typhi	23733_3_31	ERR3804530	India	2017	3.3.2	Britto et al 2020
Typhi	10592_2_67	ERR360515	India	1997	3.3.2	Wong et al 2016
Typhi	10561_2_37	ERR357612	Nepal	2011	3.3.2	Wong et al 2016
Typhi	10561_2_25	ERR357600	Nepal	2011	3.3.2	Wong et al 2016
Typhi	10561_2_20	ERR357595	Nepal	2011	3.3.2	Wong et al 2016
Typhi	10561_2_2	ERR357577	Nepal	2011	3.3.2	Wong et al 2016
Typhi	10425_1_5	ERR349335	Nepal	2011	3.3.2	Wong et al 2016
Typhi	10349_1_87	ERR343335	Bangladesh	1998	3.3.2	Wong et al 2016
Typhi	10071_3_16	ERR337992	Bangladesh	2012	3.3.2	Wong et al 2016
Typhi	10071_3_15	ERR337991	Bangladesh	2012	3.3.2	Wong et al 2016
Typhi	10071_3_12	ERR337988	Bangladesh	2012	3.3.2	Wong et al 2016
Typhi	10071_3_9	ERR337985	Bangladesh	2012	3.3.2	Wong et al 2016
Typhi	10071_3_7	ERR337983	Bangladesh	2012	3.3.2	Wong et al 2016
Typhi	10071_3_6	ERR337982	Bangladesh	2012	3.3.2	Wong et al 2016
Typhi	10071_3_5	ERR337981	Bangladesh	2012	3.3.2	Wong et al 2016
Typhi	10071_3_3	ERR337979	Bangladesh	2012	3.3.2	Wong et al 2016
Typhi	ERR2663990	ERR2663990	Bangladesh	2008	3.3.2	Tanmoy et al 2018
Typhi	ERR2663988	ERR2663988	Bangladesh	2008	3.3.2	Tanmoy et al 2018
Typhi	ERR2663946	ERR2663946	Bangladesh	2011	3.3.2	Tanmoy et al 2018
Typhi	ERR2663941	ERR2663941	Bangladesh	2011	3.3.2	Tanmoy et al 2018
Typhi	ERR2663940	ERR2663940	Bangladesh	2005	3.3.2	Tanmoy et al 2018
Typhi	ERR2663927	ERR2663927	Bangladesh	2011	3.3.2	Tanmoy et al 2018
Typhi	ERR2663921	ERR2663921	Bangladesh	2007	3.3.2	Tanmoy et al 2018
Typhi	ERR2663879	ERR2663879	Bangladesh	2009	3.3.2	Tanmoy et al 2018
Typhi	ERR2663873	ERR2663873	Bangladesh	2007	3.3.2	Tanmoy et al 2018
Typhi	ERR2663786	ERR2663786	Bangladesh	2011	3.3.2	Tanmoy et al 2018
Typhi	ERR2663782	ERR2663782	Bangladesh	2010	3.3.2	Tanmoy et al 2018
Typhi	ERR2663779	ERR2663779	Bangladesh	2012	3.3.2	Tanmoy et al 2018
Typhi	ERR2663705	ERR2663705	Bangladesh	2009	3.3.2	Tanmoy et al 2018
Typhi	ERR2663699	ERR2663699	Bangladesh	2009	3.3.2	Tanmoy et al 2018
Typhi	ERR2663671	ERR2663671	Bangladesh	2008	3.3.2	Tanmoy et al 2018
Typhi	ERR2663641	ERR2663641	Bangladesh	2008	3.3.2	Tanmoy et al 2018
Typhi	ERR2663606	ERR2663606	Bangladesh	2005	3.3.2	Tanmoy et al 2018
Typhi	ERR2663566	ERR2663566	Bangladesh	2006	3.3.2	Tanmoy et al 2018
Typhi	ERR2663552	ERR2663552	Bangladesh	2006	3.3.2	Tanmoy et al 2018
Typhi	ERR2663544	ERR2663544	Bangladesh	2006	3.3.2	Tanmoy et al 2018
Typhi	ERR2663532	ERR2663532	Bangladesh	2000	3.3.2	Tanmoy et al 2018
Typhi	ERR2663526	ERR2663526	Bangladesh	2006	3.3.2	Tanmoy et al 2018
Typhi	ERR2663524	ERR2663524	Bangladesh	2006	3.3.2	Tanmoy et al 2018
Typhi	ERR2663514	ERR2663514	Bangladesh	1999	3.3.2	Tanmoy et al 2018
Typhi	ERR2663513	ERR2663513	Bangladesh	2005	3.3.2	Tanmoy et al 2018
Typhi	ERR2663510	ERR2663510	Bangladesh	2005	3.3.2	Tanmoy et al 2018
Typhi	ERR2663503	ERR2663503	Bangladesh	1999	3.3.2	Tanmoy et al 2018
Typhi	ERR2663499	ERR2663499	Bangladesh	2005	3.3.2	Tanmoy et al 2018
Typhi	ERR2663495	ERR2663495	Bangladesh	2005	3.3.2	Tanmoy et al 2018
Typhi	ERR2663493	ERR2663493	Bangladesh	2005	3.3.2	Tanmoy et al 2018
Typhi	ERR2663482	ERR2663482	Bangladesh	2002	3.3.2	Tanmoy et al 2018
Typhi	ERR2663475	ERR2663475	Bangladesh	1999	3.3.2	Tanmoy et al 2018
Typhi	22027_3_62	ERR2213879	Nepal	2016	3.3.2	Britto et al 2018
Typhi	22027_3_37	ERR2213854	Nepal	2016	3.3.2	Britto et al 2018
Typhi	22027_3_10	ERR2213827	Nepal	2016	3.3.2	Britto et al 2018
Typhi	20621_8_56	ERR1837268	Nepal	2012	3.3.2	Britto et al 2018
Typhi	20621_8_33	ERR1837245	Nepal	2010	3.3.2	Britto et al 2018
Typhi	20621_8_26	ERR1837238	Nepal	2010	3.3.2	Britto et al 2018
Typhi	20621_8_21	ERR1837233	Nepal	2010	3.3.2	Britto et al 2018
Typhi	20621_8_17	ERR1837229	Nepal	2010	3.3.2	Britto et al 2018
Typhi	20621_8_5	ERR1837217	Nepal	2009	3.3.2	Britto et al 2018
Typhi	20621_8_2	ERR1837214	Nepal	2009	3.3.2	Britto et al 2018
Typhi	20087_8_77	ERR1837210	Nepal	2012	3.3.2	Britto et al 2018
Typhi	20087_8_38	ERR1837171	Nepal	2013	3.3.2	Britto et al 2018
Typhi	20087_8_16	ERR1837149	Nepal	2014	3.3.2	Britto et al 2018
Typhi	20087_8_11	ERR1837144	Nepal	2015	3.3.2	Britto et al 2018
Typhi	20087_8_7	ERR1837140	Nepal	2015	3.3.2	Britto et al 2018
Typhi	20087_8_1	ERR1837134	Nepal	2008	3.3.2	Britto et al 2018
Typhi	ERR1079295	ERR1079295	Nepal	2014	3.3.2	Thanh et al 2016
Typhi	ERR1079275	ERR1079275	Nepal	2013	3.3.2	Thanh et al 2016
Typhi	ERR1079255	ERR1079255	Nepal	2012	3.3.2	Thanh et al 2016
Typhi	11800_1_37	ERR1017055	Bangladesh	2006	3.3.2	Wong et al 2016
Typhi	DRR071025	DRR071025	Nepal	2007	3.3.2	Matono et al 2017
Typhi	DRR071005	DRR071005	Nepal	2003	3.3.2	Matono et al 2017
Typhi	DRR070983	DRR070983	Bangladesh	2001	3.3.2	Matono et al 2017
Typhi	DRR070982	DRR070982	Bangladesh	2001	3.3.2	Matono et al 2017
Typhi	SRR5887645	SRR5887645	Bangladesh	2016	3.3.2.Bd1	Ingle et al 2019
Typhi	SRR1967501	SRR1967501	Bangladesh	2014	3.3.2.Bd1	Ingle et al 2019
Typhi	SRR1957807	SRR1957807	India	2014	3.3.2.Bd1	Ingle et al 2019
Typhi	23584_2_23	ERS3369965	Bangladesh	2013	3.3.2.Bd1	Rahman et al 2020
Typhi	24351_6_71	ERS3369935	Bangladesh	2010	3.3.2.Bd1	Rahman et al 2020
Typhi	23584_3_34	ERS1810824	Bangladesh	2015	3.3.2.Bd1	Rahman et al 2020
Typhi	24351_6_14	ERS1810733	Bangladesh	2008	3.3.2.Bd1	Rahman et al 2020
Typhi	24351_6_9	ERS1810728	Bangladesh	2008	3.3.2.Bd1	Rahman et al 2020
Typhi	11642_2_75	ERR422822	Bangladesh	2011	3.3.2.Bd1	Wong et al 2016
Typhi	11642_2_4	ERR422754	Bangladesh	2009	3.3.2.Bd1	Wong et al 2016
Typhi	10562_2_19	ERR357774	Bangladesh	2011	3.3.2.Bd1	Wong et al 2016
Typhi	10492_1_45	ERR352298	Bangladesh	2010	3.3.2.Bd1	Wong et al 2016
Typhi	ERR2663972	ERR2663972	Bangladesh	2007	3.3.2.Bd1	Tanmoy et al 2018
Typhi	ERR2663968	ERR2663968	Bangladesh	2012	3.3.2.Bd1	Tanmoy et al 2018
Typhi	ERR2663954	ERR2663954	Bangladesh	2007	3.3.2.Bd1	Tanmoy et al 2018
Typhi	ERR2663944	ERR2663944	Bangladesh	2005	3.3.2.Bd1	Tanmoy et al 2018
Typhi	ERR2663920	ERR2663920	Bangladesh	2011	3.3.2.Bd1	Tanmoy et al 2018
Typhi	ERR2663827	ERR2663827	Bangladesh	2011	3.3.2.Bd1	Tanmoy et al 2018
Typhi	ERR2663820	ERR2663820	Bangladesh	2010	3.3.2.Bd1	Tanmoy et al 2018
Typhi	ERR2663809	ERR2663809	Bangladesh	2009	3.3.2.Bd1	Tanmoy et al 2018
Typhi	ERR2663804	ERR2663804	Bangladesh	2013	3.3.2.Bd1	Tanmoy et al 2018
Typhi	ERR2663756	ERR2663756	Bangladesh	2012	3.3.2.Bd1	Tanmoy et al 2018
Typhi	ERR2663747	ERR2663747	Bangladesh	2010	3.3.2.Bd1	Tanmoy et al 2018
Typhi	ERR2663731	ERR2663731	Bangladesh	2013	3.3.2.Bd1	Tanmoy et al 2018
Typhi	ERR2663706	ERR2663706	Bangladesh	2009	3.3.2.Bd1	Tanmoy et al 2018
Typhi	ERR2663692	ERR2663692	Bangladesh	2009	3.3.2.Bd1	Tanmoy et al 2018
Typhi	ERR2663654	ERR2663654	Bangladesh	2008	3.3.2.Bd1	Tanmoy et al 2018
Typhi	ERR2663648	ERR2663648	Bangladesh	2007	3.3.2.Bd1	Tanmoy et al 2018
Typhi	ERR2663601	ERR2663601	Bangladesh	2008	3.3.2.Bd1	Tanmoy et al 2018
Typhi	ERR2663543	ERR2663543	Bangladesh	2000	3.3.2.Bd1	Tanmoy et al 2018
Typhi	SRR5500508	SRR5500508	Bangladesh	2015	3.3.2.Bd2	Ingle et al 2019
Typhi	SRR5500468	SRR5500468	Bangladesh	2015	3.3.2.Bd2	Ingle et al 2019
Typhi	SRR5216612	SRR5216612	No Travel Information	2015	3.3.2.Bd2	Ingle et al 2019
Typhi	SRR1959511	SRR1959511	Bangladesh	2014	3.3.2.Bd2	Ingle et al 2019
Typhi	23584_2_54	ERS3369996	Bangladesh	2012	3.3.2.Bd2	Rahman et al 2020
Typhi	23584_2_39	ERS3369981	Bangladesh	2012	3.3.2.Bd2	Rahman et al 2020
Typhi	23584_2_25	ERS3369967	Bangladesh	2007	3.3.2.Bd2	Rahman et al 2020
Typhi	23584_2_24	ERS3369966	Bangladesh	2007	3.3.2.Bd2	Rahman et al 2020
Typhi	23584_2_22	ERS3369964	Bangladesh	2013	3.3.2.Bd2	Rahman et al 2020
Typhi	24351_6_77	ERS3369941	Bangladesh	2011	3.3.2.Bd2	Rahman et al 2020
Typhi	24351_6_73	ERS3369937	Bangladesh	2010	3.3.2.Bd2	Rahman et al 2020
Typhi	23584_3_44	ERS1810834	Bangladesh	2016	3.3.2.Bd2	Rahman et al 2020
Typhi	23584_3_37	ERS1810827	Bangladesh	2015	3.3.2.Bd2	Rahman et al 2020
Typhi	23584_3_12	ERS1810802	Bangladesh	2014	3.3.2.Bd2	Rahman et al 2020
Typhi	23584_3_10	ERS1810800	Bangladesh	2014	3.3.2.Bd2	Rahman et al 2020
Typhi	23584_2_75	ERS1810782	Bangladesh	2005	3.3.2.Bd2	Rahman et al 2020
Typhi	12045_3_90	ERR485147	Unknown	2009	3.3.2.Bd2	Wong et al 2016
Typhi	12045_3_88	ERR485145	Bangladesh	2008	3.3.2.Bd2	Wong et al 2016
Typhi	12045_3_83	ERR485140	Bangladesh	2007	3.3.2.Bd2	Wong et al 2016
Typhi	11642_2_25	ERR422774	Bangladesh	2010	3.3.2.Bd2	Wong et al 2016
Typhi	11642_2_24	ERR422773	Bangladesh	2010	3.3.2.Bd2	Wong et al 2016
Typhi	11642_2_23	ERR422772	Bangladesh	2010	3.3.2.Bd2	Wong et al 2016
Typhi	11642_2_22	ERR422771	Bangladesh	2010	3.3.2.Bd2	Wong et al 2016
Typhi	11642_2_20	ERR422769	Bangladesh	2010	3.3.2.Bd2	Wong et al 2016
Typhi	10562_2_17	ERR357772	Unknown	2011	3.3.2.Bd2	Wong et al 2016
Typhi	10492_1_37	ERR352290	Bangladesh	2010	3.3.2.Bd2	Wong et al 2016
Typhi	ERR2663964	ERR2663964	Bangladesh	2012	3.3.2.Bd2	Tanmoy et al 2018
Typhi	ERR2663943	ERR2663943	Bangladesh	2011	3.3.2.Bd2	Tanmoy et al 2018
Typhi	ERR2663936	ERR2663936	Bangladesh	2011	3.3.2.Bd2	Tanmoy et al 2018
Typhi	ERR2663917	ERR2663917	Bangladesh	2007	3.3.2.Bd2	Tanmoy et al 2018
Typhi	ERR2663915	ERR2663915	Bangladesh	2006	3.3.2.Bd2	Tanmoy et al 2018
Typhi	ERR2663904	ERR2663904	Bangladesh	2010	3.3.2.Bd2	Tanmoy et al 2018
Typhi	ERR2663866	ERR2663866	Bangladesh	2008	3.3.2.Bd2	Tanmoy et al 2018
Typhi	ERR2663788	ERR2663788	Bangladesh	2011	3.3.2.Bd2	Tanmoy et al 2018
Typhi	ERR2663750	ERR2663750	Bangladesh	2013	3.3.2.Bd2	Tanmoy et al 2018
Typhi	ERR2663741	ERR2663741	Bangladesh	2013	3.3.2.Bd2	Tanmoy et al 2018
Typhi	ERR2663700	ERR2663700	Bangladesh	2009	3.3.2.Bd2	Tanmoy et al 2018
Typhi	ERR2663695	ERR2663695	Bangladesh	2009	3.3.2.Bd2	Tanmoy et al 2018
Typhi	ERR2663690	ERR2663690	Bangladesh	2009	3.3.2.Bd2	Tanmoy et al 2018
Typhi	ERR2663689	ERR2663689	Bangladesh	2009	3.3.2.Bd2	Tanmoy et al 2018
Typhi	ERR2663633	ERR2663633	Bangladesh	2006	3.3.2.Bd2	Tanmoy et al 2018
Typhi	ERR2663621	ERR2663621	Bangladesh	2005	3.3.2.Bd2	Tanmoy et al 2018
Typhi	ERR2663600	ERR2663600	Bangladesh	2007	3.3.2.Bd2	Tanmoy et al 2018
Typhi	DRR071023	DRR071023	Bangladesh	2007	3.3.2.Bd2	Matono et al 2017
Typhi	SRR7165795	SRR7165795	Pakistan	2016	4.3.1	Ingle et al 2019
Typhi	SRR7165747	SRR7165747	Pakistan	2016	4.3.1	Ingle et al 2019
Typhi	SRR7165629	SRR7165629	India Nepal	2017	4.3.1	Ingle et al 2019
Typhi	SRR7165626	SRR7165626	Pakistan	2016	4.3.1	Ingle et al 2019
Typhi	SRR7165625	SRR7165625	Pakistan	2016	4.3.1	Ingle et al 2019
Typhi	SRR7165614	SRR7165614	No Travel Reported	2016	4.3.1	Ingle et al 2019
Typhi	SRR7165506	SRR7165506	Pakistan	2016	4.3.1	Ingle et al 2019
Typhi	SRR7165465	SRR7165465	No Travel Information	2016	4.3.1	Ingle et al 2019
Typhi	SRR7165452	SRR7165452	Pakistan	2016	4.3.1	Ingle et al 2019
Typhi	SRR7165451	SRR7165451	Pakistan	2016	4.3.1	Ingle et al 2019
Typhi	SRR7165391	SRR7165391	Pakistan	2016	4.3.1	Ingle et al 2019
Typhi	SRR7165356	SRR7165356	Pakistan	2016	4.3.1	Ingle et al 2019
Typhi	SRR7165351	SRR7165351	India	2016	4.3.1	Ingle et al 2019
Typhi	SRR7165025	SRR7165025	Pakistan	2016	4.3.1	Ingle et al 2019
Typhi	SRR7157814	SRR7157814	India	2017	4.3.1	Ingle et al 2019
Typhi	SRR7140650	SRR7140650	Pakistan	2017	4.3.1	Ingle et al 2019
Typhi	SRR5990343	SRR5990343	India	2015	4.3.1	Ingle et al 2019
Typhi	SRR5990004	SRR5990004	India	2015	4.3.1	Ingle et al 2019
Typhi	SRR5989322	SRR5989322	Pakistan	2015	4.3.1	Ingle et al 2019
Typhi	SRR5989313	SRR5989313	Pakistan	2016	4.3.1	Ingle et al 2019
Typhi	SRR5989293	SRR5989293	Pakistan	2016	4.3.1	Ingle et al 2019
Typhi	SRR5986538	SRR5986538	Pakistan	2016	4.3.1	Ingle et al 2019
Typhi	SRR5986537	SRR5986537	Pakistan	2015	4.3.1	Ingle et al 2019
Typhi	SRR5986496	SRR5986496	Pakistan	2015	4.3.1	Ingle et al 2019
Typhi	SRR5986333	SRR5986333	No Travel Information	2016	4.3.1	Ingle et al 2019
Typhi	SRR5983009	SRR5983009	No Travel Reported	2016	4.3.1	Ingle et al 2019
Typhi	SRR5974915	SRR5974915	India	2016	4.3.1	Ingle et al 2019
Typhi	SRR5974912	SRR5974912	India	2016	4.3.1	Ingle et al 2019
Typhi	SRR5957753	SRR5957753	Pakistan	2016	4.3.1	Ingle et al 2019
Typhi	SRR5957751	SRR5957751	India	2017	4.3.1	Ingle et al 2019
Typhi	SRR5949963	SRR5949963	Pakistan	2016	4.3.1	Ingle et al 2019
Typhi	SRR5874463	SRR5874463	Pakistan	2016	4.3.1	Ingle et al 2019
Typhi	SRR5874459	SRR5874459	Pakistan	2016	4.3.1	Ingle et al 2019
Typhi	SRR5633023	SRR5633023	India	2017	4.3.1	Ingle et al 2019
Typhi	SRR5632322	SRR5632322	India	2017	4.3.1	Ingle et al 2019
Typhi	SRR5632109	SRR5632109	Pakistan	2017	4.3.1	Ingle et al 2019
Typhi	SRR5500520	SRR5500520	Pakistan Turkey	2015	4.3.1	Ingle et al 2019
Typhi	SRR5500516	SRR5500516	Pakistan	2015	4.3.1	Ingle et al 2019
Typhi	SRR5500511	SRR5500511	India	2015	4.3.1	Ingle et al 2019
Typhi	SRR5500499	SRR5500499	India	2015	4.3.1	Ingle et al 2019
Typhi	SRR5500497	SRR5500497	Malaysia	2015	4.3.1	Ingle et al 2019
Typhi	SRR5500494	SRR5500494	Pakistan	2015	4.3.1	Ingle et al 2019
Typhi	SRR5500492	SRR5500492	India	2015	4.3.1	Ingle et al 2019
Typhi	SRR5500490	SRR5500490	India	2015	4.3.1	Ingle et al 2019
Typhi	SRR5500478	SRR5500478	Pakistan	2015	4.3.1	Ingle et al 2019
Typhi	SRR5500461	SRR5500461	India	2015	4.3.1	Ingle et al 2019
Typhi	SRR5500458	SRR5500458	Pakistan	2015	4.3.1	Ingle et al 2019
Typhi	SRR5500446	SRR5500446	India	2015	4.3.1	Ingle et al 2019
Typhi	SRR5500440	SRR5500440	India	2015	4.3.1	Ingle et al 2019
Typhi	SRR5500437	SRR5500437	India	2015	4.3.1	Ingle et al 2019
Typhi	SRR5500426	SRR5500426	Pakistan	2015	4.3.1	Ingle et al 2019
Typhi	SRR5500423	SRR5500423	Pakistan	2015	4.3.1	Ingle et al 2019
Typhi	SRR5500422	SRR5500422	India	2014	4.3.1	Ingle et al 2019
Typhi	SRR3286960	SRR3286960	Pakistan	2015	4.3.1	Ingle et al 2019
Typhi	SRR3049301	SRR3049301	Pakistan	2014	4.3.1	Ingle et al 2019
Typhi	SRR3049293	SRR3049293	Pakistan	2014	4.3.1	Ingle et al 2019
Typhi	SRR3049124	SRR3049124	Pakistan	2014	4.3.1	Ingle et al 2019
Typhi	SRR3049090	SRR3049090	India Nepal	2014	4.3.1	Ingle et al 2019
Typhi	SRR1968656	SRR1968656	Pakistan	2015	4.3.1	Ingle et al 2019
Typhi	SRR1968064	SRR1968064	Pakistan	2014	4.3.1	Ingle et al 2019
Typhi	SRR1968021	SRR1968021	India	2014	4.3.1	Ingle et al 2019
Typhi	SRR1967538	SRR1967538	India	2014	4.3.1	Ingle et al 2019
Typhi	SRR1967512	SRR1967512	No Travel Information	2014	4.3.1	Ingle et al 2019
Typhi	SRR1966192	SRR1966192	Pakistan	2015	4.3.1	Ingle et al 2019
Typhi	SRR1966122	SRR1966122	Pakistan	2014	4.3.1	Ingle et al 2019
Typhi	SRR1965540	SRR1965540	Pakistan	2014	4.3.1	Ingle et al 2019
Typhi	SRR1959506	SRR1959506	Pakistan	2015	4.3.1	Ingle et al 2019
Typhi	SRR1958657	SRR1958657	No Travel Information	2014	4.3.1	Ingle et al 2019
Typhi	SRR1958618	SRR1958618	No Travel Information	2014	4.3.1	Ingle et al 2019
Typhi	SRR1958216	SRR1958216	No Travel Information	2014	4.3.1	Ingle et al 2019
Typhi	SRR1957938	SRR1957938	No Travel Reported	2014	4.3.1	Ingle et al 2019
Typhi	12045_3_72	ERR485129	Unknown	2005	4.3.1	Wong et al 2016
Typhi	12045_3_70	ERR485127	Unknown	2005	4.3.1	Wong et al 2016
Typhi	11642_2_87	ERR422834	Pakistan	2012	4.3.1	Wong et al 2016
Typhi	11642_2_86	ERR422833	Pakistan	2012	4.3.1	Wong et al 2016
Typhi	11642_2_81	ERR422828	India	2012	4.3.1	Wong et al 2016
Typhi	11642_2_72	ERR422819	India	2011	4.3.1	Wong et al 2016
Typhi	11642_2_69	ERR422816	Unknown	2011	4.3.1	Wong et al 2016
Typhi	11642_2_56	ERR422803	Pakistan	2011	4.3.1	Wong et al 2016
Typhi	11642_2_51	ERR422798	Unknown	2010	4.3.1	Wong et al 2016
Typhi	11642_2_49	ERR422796	Unknown	2010	4.3.1	Wong et al 2016
Typhi	11642_2_32	ERR422780	India	2010	4.3.1	Wong et al 2016
Typhi	11642_2_7	ERR422757	Unknown	2009	4.3.1	Wong et al 2016
Typhi	23733_3_35	ERR3804533	India	2017	4.3.1	Britto et al 2020
Typhi	10592_2_33	ERR360481	Pakistan	2003	4.3.1	Wong et al 2016
Typhi	10592_2_30	ERR360478	Pakistan	2003	4.3.1	Wong et al 2016
Typhi	10592_2_26	ERR360474	Pakistan	2003	4.3.1	Wong et al 2016
Typhi	10592_2_24	ERR360472	Pakistan	2003	4.3.1	Wong et al 2016
Typhi	10592_2_23	ERR360471	Pakistan	2003	4.3.1	Wong et al 2016
Typhi	10592_2_11	ERR360459	Pakistan	2003	4.3.1	Wong et al 2016
Typhi	10592_2_9	ERR360457	Pakistan	2003	4.3.1	Wong et al 2016
Typhi	10562_2_74	ERR357829	India	2011	4.3.1	Wong et al 2016
Typhi	10562_2_62	ERR357817	Pakistan	2011	4.3.1	Wong et al 2016
Typhi	10562_2_39	ERR357794	Pakistan	2011	4.3.1	Wong et al 2016
Typhi	10562_2_14	ERR357769	SEAsia	2011	4.3.1	Wong et al 2016
Typhi	10561_2_61	ERR357636	India	2010	4.3.1	Wong et al 2016
Typhi	10561_2_6	ERR357581	India	2011	4.3.1	Wong et al 2016
Typhi	10541_2_18	ERR352951	India	2011	4.3.1	Wong et al 2016
Typhi	10493_1_49	ERR352474	Unknown	2011	4.3.1	Wong et al 2016
Typhi	10493_1_27	ERR352452	Pakistan	2011	4.3.1	Wong et al 2016
Typhi	10493_1_26	ERR352451	SriLanka	2011	4.3.1	Wong et al 2016
Typhi	10493_1_24	ERR352449	India	2011	4.3.1	Wong et al 2016
Typhi	10493_1_21	ERR352446	India	2012	4.3.1	Wong et al 2016
Typhi	10493_1_18	ERR352443	India	2012	4.3.1	Wong et al 2016
Typhi	10492_1_86	ERR352339	Pakistan	2011	4.3.1	Wong et al 2016
Typhi	10492_1_83	ERR352336	India	2011	4.3.1	Wong et al 2016
Typhi	10492_1_74	ERR352327	India	2011	4.3.1	Wong et al 2016
Typhi	10492_1_28	ERR352281	India	2011	4.3.1	Wong et al 2016
Typhi	10492_1_22	ERR352275	India	2011	4.3.1	Wong et al 2016
Typhi	10349_1_58	ERR343306	Thailand	2010	4.3.1	Wong et al 2016
Typhi	9475_4_49	ERR279345	India	2007	4.3.1	Wong et al 2016
Typhi	9475_4_48	ERR279344	India	2006	4.3.1	Wong et al 2016
Typhi	ERR2663883	ERR2663883	Bangladesh	2009	4.3.1	Tanmoy et al 2018
Typhi	ERR2663795	ERR2663795	Bangladesh	2012	4.3.1	Tanmoy et al 2018
Typhi	ERR2663723	ERR2663723	Bangladesh	2007	4.3.1	Tanmoy et al 2018
Typhi	ERR2663579	ERR2663579	Bangladesh	2001	4.3.1	Tanmoy et al 2018
Typhi	ERR2663572	ERR2663572	Bangladesh	2007	4.3.1	Tanmoy et al 2018
Typhi	ERR2663570	ERR2663570	Bangladesh	2007	4.3.1	Tanmoy et al 2018
Typhi	ERR2663568	ERR2663568	Bangladesh	2006	4.3.1	Tanmoy et al 2018
Typhi	ERR2663562	ERR2663562	Bangladesh	2006	4.3.1	Tanmoy et al 2018
Typhi	ERR2663560	ERR2663560	Bangladesh	2006	4.3.1	Tanmoy et al 2018
Typhi	ERR2663558	ERR2663558	Bangladesh	2006	4.3.1	Tanmoy et al 2018
Typhi	ERR2663554	ERR2663554	Bangladesh	2006	4.3.1	Tanmoy et al 2018
Typhi	ERR2663533	ERR2663533	Bangladesh	2006	4.3.1	Tanmoy et al 2018
Typhi	ERR2663528	ERR2663528	Bangladesh	2006	4.3.1	Tanmoy et al 2018
Typhi	ERR2663470	ERR2663470	Bangladesh	2001	4.3.1	Tanmoy et al 2018
Typhi	22027_3_59	ERR2213876	Nepal	2016	4.3.1	Britto et al 2018
Typhi	22027_3_51	ERR2213868	Nepal	2016	4.3.1	Britto et al 2018
Typhi	22027_3_6	ERR2213823	Nepal	2016	4.3.1	Britto et al 2018
Typhi	22420_1_98	ERR2093333	Pakistan	2017	4.3.1	Klemm et al 2018
Typhi	22420_1_95	ERR2093330	Pakistan	2016	4.3.1	Klemm et al 2018
Typhi	22420_1_93	ERR2093328	Pakistan	2016	4.3.1	Klemm et al 2018
Typhi	22420_1_92	ERR2093327	Pakistan	2016	4.3.1	Klemm et al 2018
Typhi	22420_1_91	ERR2093326	Pakistan	2016	4.3.1	Klemm et al 2018
Typhi	20621_8_59	ERR1837271	Nepal	2013	4.3.1	Britto et al 2018
Typhi	20621_8_8	ERR1837220	Nepal	2009	4.3.1	Britto et al 2018
Typhi	20087_8_28	ERR1837161	Nepal	2013	4.3.1	Britto et al 2018
Typhi	21052_3_147	ERR1788883	India	2011	4.3.1	Pragasam et al 2020
Typhi	21052_3_134	ERR1788870	India	2010	4.3.1	Pragasam et al 2020
Typhi	21052_3_129	ERR1788865	India	2010	4.3.1	Pragasam et al 2020
Typhi	21052_3_14	ERR1788750	India	1991	4.3.1	Pragasam et al 2020
Typhi	ERR1079291	ERR1079291	Nepal	2013	4.3.1	Thanh et al 2016
Typhi	ERR1079266	ERR1079266	Nepal	2013	4.3.1	Thanh et al 2016
Typhi	ERR1079265	ERR1079265	Nepal	2013	4.3.1	Thanh et al 2016
Typhi	11800_1_82	ERR1017092	Kuwait_India	2008	4.3.1	Wong et al 2016
Typhi	11800_1_80	ERR1017090	Kuwait_India	2008	4.3.1	Wong et al 2016
Typhi	11800_1_63	ERR1017075	India	2007	4.3.1	Wong et al 2016
Typhi	11800_1_54	ERR1017068	India	2007	4.3.1	Wong et al 2016
Typhi	11800_1_32	ERR1017052	Pakistan	2006	4.3.1	Wong et al 2016
Typhi	11800_1_9	ERR1017040	Unknown	2005	4.3.1	Wong et al 2016
Typhi	DRR071058	DRR071058	Pakistan	2014	4.3.1	Matono et al 2017
Typhi	DRR071042	DRR071042	India	2013	4.3.1	Matono et al 2017
Typhi	DRR071034	DRR071034	Pakistan	2011	4.3.1	Matono et al 2017
Typhi	DRR071002	DRR071002	India_Nepal	2003	4.3.1	Matono et al 2017
Typhi	DRR070989	DRR070989	India	2002	4.3.1	Matono et al 2017
Typhi	DRR070984	DRR070984	India	2001	4.3.1	Matono et al 2017
Typhi	SRR7166064	SRR7166064	Pakistan	2016	4.3.1.1	Ingle et al 2019
Typhi	SRR7165856	SRR7165856	Pakistan	2016	4.3.1.1	Ingle et al 2019
Typhi	SRR7165796	SRR7165796	Pakistan	2016	4.3.1.1	Ingle et al 2019
Typhi	SRR7165794	SRR7165794	Pakistan	2016	4.3.1.1	Ingle et al 2019
Typhi	SRR7165792	SRR7165792	Pakistan	2016	4.3.1.1	Ingle et al 2019
Typhi	SRR7165786	SRR7165786	Pakistan	2016	4.3.1.1	Ingle et al 2019
Typhi	SRR7165779	SRR7165779	Pakistan	2017	4.3.1.1	Ingle et al 2019
Typhi	SRR7165739	SRR7165739	Pakistan	2016	4.3.1.1	Ingle et al 2019
Typhi	SRR7165737	SRR7165737	Pakistan	2016	4.3.1.1	Ingle et al 2019
Typhi	SRR7165733	SRR7165733	Pakistan	2016	4.3.1.1	Ingle et al 2019
Typhi	SRR7165732	SRR7165732	Pakistan	2016	4.3.1.1	Ingle et al 2019
Typhi	SRR7165724	SRR7165724	Pakistan	2016	4.3.1.1	Ingle et al 2019
Typhi	SRR7165617	SRR7165617	India	2016	4.3.1.1	Ingle et al 2019
Typhi	SRR7165605	SRR7165605	India	2016	4.3.1.1	Ingle et al 2019
Typhi	SRR7165603	SRR7165603	Pakistan	2016	4.3.1.1	Ingle et al 2019
Typhi	SRR7165602	SRR7165602	Pakistan	2016	4.3.1.1	Ingle et al 2019
Typhi	SRR7165599	SRR7165599	Pakistan	2016	4.3.1.1	Ingle et al 2019
Typhi	SRR7165590	SRR7165590	Pakistan	2016	4.3.1.1	Ingle et al 2019
Typhi	SRR7165564	SRR7165564	India	2016	4.3.1.1	Ingle et al 2019
Typhi	SRR7165514	SRR7165514	Pakistan	2016	4.3.1.1	Ingle et al 2019
Typhi	SRR7165513	SRR7165513	Pakistan	2016	4.3.1.1	Ingle et al 2019
Typhi	SRR7165507	SRR7165507	Bangladesh	2016	4.3.1.1	Ingle et al 2019
Typhi	SRR7165488	SRR7165488	Pakistan	2016	4.3.1.1	Ingle et al 2019
Typhi	SRR7165486	SRR7165486	Pakistan	2016	4.3.1.1	Ingle et al 2019
Typhi	SRR7165472	SRR7165472	Pakistan	2016	4.3.1.1	Ingle et al 2019
Typhi	SRR7165466	SRR7165466	Pakistan	2016	4.3.1.1	Ingle et al 2019
Typhi	SRR7165462	SRR7165462	Pakistan	2016	4.3.1.1	Ingle et al 2019
Typhi	SRR7165461	SRR7165461	Pakistan	2016	4.3.1.1	Ingle et al 2019
Typhi	SRR7165455	SRR7165455	Bangladesh	2014	4.3.1.1	Ingle et al 2019
Typhi	SRR7165418	SRR7165418	Pakistan	2016	4.3.1.1	Ingle et al 2019
Typhi	SRR7165413	SRR7165413	Pakistan	2017	4.3.1.1	Ingle et al 2019
Typhi	SRR7165396	SRR7165396	Pakistan	2016	4.3.1.1	Ingle et al 2019
Typhi	SRR7165393	SRR7165393	Pakistan	2017	4.3.1.1	Ingle et al 2019
Typhi	SRR7165383	SRR7165383	Pakistan	2016	4.3.1.1	Ingle et al 2019
Typhi	SRR7165381	SRR7165381	Pakistan	2016	4.3.1.1	Ingle et al 2019
Typhi	SRR7165368	SRR7165368	Pakistan	2017	4.3.1.1	Ingle et al 2019
Typhi	SRR7165364	SRR7165364	No Travel Information	2016	4.3.1.1	Ingle et al 2019
Typhi	SRR7165361	SRR7165361	Pakistan	2016	4.3.1.1	Ingle et al 2019
Typhi	SRR7165022	SRR7165022	Pakistan	2016	4.3.1.1	Ingle et al 2019
Typhi	SRR7165020	SRR7165020	Pakistan	2016	4.3.1.1	Ingle et al 2019
Typhi	SRR5990036	SRR5990036	India	2015	4.3.1.1	Ingle et al 2019
Typhi	SRR5990029	SRR5990029	Pakistan	2016	4.3.1.1	Ingle et al 2019
Typhi	SRR5990020	SRR5990020	Afghanistan	2016	4.3.1.1	Ingle et al 2019
Typhi	SRR5990001	SRR5990001	Pakistan	2016	4.3.1.1	Ingle et al 2019
Typhi	SRR5989319	SRR5989319	India	2015	4.3.1.1	Ingle et al 2019
Typhi	SRR5989305	SRR5989305	Myanmar	2016	4.3.1.1	Ingle et al 2019
Typhi	SRR5989298	SRR5989298	No Travel Information	2015	4.3.1.1	Ingle et al 2019
Typhi	SRR5989289	SRR5989289	Pakistan	2016	4.3.1.1	Ingle et al 2019
Typhi	SRR5989253	SRR5989253	India	2016	4.3.1.1	Ingle et al 2019
Typhi	SRR5986544	SRR5986544	Pakistan	2016	4.3.1.1	Ingle et al 2019
Typhi	SRR5986540	SRR5986540	Pakistan	2016	4.3.1.1	Ingle et al 2019
Typhi	SRR5986334	SRR5986334	Pakistan	2016	4.3.1.1	Ingle et al 2019
Typhi	SRR5982990	SRR5982990	India	2016	4.3.1.1	Ingle et al 2019
Typhi	SRR5974908	SRR5974908	Bangladesh	2017	4.3.1.1	Ingle et al 2019
Typhi	SRR5974901	SRR5974901	No Travel Reported	2017	4.3.1.1	Ingle et al 2019
Typhi	SRR5974881	SRR5974881	No Travel Reported	2017	4.3.1.1	Ingle et al 2019
Typhi	SRR5957764	SRR5957764	Pakistan	2016	4.3.1.1	Ingle et al 2019
Typhi	SRR5957763	SRR5957763	Bangladesh	2016	4.3.1.1	Ingle et al 2019
Typhi	SRR5957760	SRR5957760	Pakistan	2016	4.3.1.1	Ingle et al 2019
Typhi	SRR5957749	SRR5957749	Pakistan	2016	4.3.1.1	Ingle et al 2019
Typhi	SRR5949981	SRR5949981	Pakistan	2017	4.3.1.1	Ingle et al 2019
Typhi	SRR5949960	SRR5949960	India	2016	4.3.1.1	Ingle et al 2019
Typhi	SRR5887803	SRR5887803	Pakistan	2016	4.3.1.1	Ingle et al 2019
Typhi	SRR5874461	SRR5874461	Pakistan	2017	4.3.1.1	Ingle et al 2019
Typhi	SRR5633344	SRR5633344	Pakistan	2017	4.3.1.1	Ingle et al 2019
Typhi	SRR5633154	SRR5633154	No Travel Information	2017	4.3.1.1	Ingle et al 2019
Typhi	SRR5632862	SRR5632862	Pakistan	2017	4.3.1.1	Ingle et al 2019
Typhi	SRR5632269	SRR5632269	Bangladesh	2017	4.3.1.1	Ingle et al 2019
Typhi	SRR5632114	SRR5632114	No Travel Reported	2017	4.3.1.1	Ingle et al 2019
Typhi	SRR5585319	SRR5585319	Pakistan	2017	4.3.1.1	Ingle et al 2019
Typhi	SRR5585261	SRR5585261	Pakistan	2017	4.3.1.1	Ingle et al 2019
Typhi	SRR5584958	SRR5584958	Bangladesh	2014	4.3.1.1	Ingle et al 2019
Typhi	SRR5584950	SRR5584950	Pakistan	2017	4.3.1.1	Ingle et al 2019
Typhi	SRR5583873	SRR5583873	Pakistan	2017	4.3.1.1	Ingle et al 2019
Typhi	SRR5500527	SRR5500527	Pakistan	2015	4.3.1.1	Ingle et al 2019
Typhi	SRR5500522	SRR5500522	Pakistan	2015	4.3.1.1	Ingle et al 2019
Typhi	SRR5500519	SRR5500519	Pakistan	2015	4.3.1.1	Ingle et al 2019
Typhi	SRR5500518	SRR5500518	India	2015	4.3.1.1	Ingle et al 2019
Typhi	SRR5500512	SRR5500512	India South Africa	2015	4.3.1.1	Ingle et al 2019
Typhi	SRR5500509	SRR5500509	Bangladesh	2015	4.3.1.1	Ingle et al 2019
Typhi	SRR5500498	SRR5500498	Pakistan	2015	4.3.1.1	Ingle et al 2019
Typhi	SRR5500495	SRR5500495	Pakistan	2015	4.3.1.1	Ingle et al 2019
Typhi	SRR5500489	SRR5500489	Pakistan	2015	4.3.1.1	Ingle et al 2019
Typhi	SRR5500484	SRR5500484	India	2015	4.3.1.1	Ingle et al 2019
Typhi	SRR5500480	SRR5500480	Pakistan	2015	4.3.1.1	Ingle et al 2019
Typhi	SRR5500476	SRR5500476	Pakistan	2015	4.3.1.1	Ingle et al 2019
Typhi	SRR5500474	SRR5500474	Pakistan	2015	4.3.1.1	Ingle et al 2019
Typhi	SRR5500473	SRR5500473	Pakistan	2015	4.3.1.1	Ingle et al 2019
Typhi	SRR5500471	SRR5500471	Pakistan	2015	4.3.1.1	Ingle et al 2019
Typhi	SRR5500469	SRR5500469	Pakistan	2015	4.3.1.1	Ingle et al 2019
Typhi	SRR5500466	SRR5500466	Bangladesh	2015	4.3.1.1	Ingle et al 2019
Typhi	SRR5500453	SRR5500453	Bangladesh	2015	4.3.1.1	Ingle et al 2019
Typhi	SRR5500449	SRR5500449	Pakistan	2015	4.3.1.1	Ingle et al 2019
Typhi	SRR5500447	SRR5500447	Bangladesh	2015	4.3.1.1	Ingle et al 2019
Typhi	SRR5500439	SRR5500439	Pakistan	2015	4.3.1.1	Ingle et al 2019
Typhi	SRR5500433	SRR5500433	Bangladesh	2015	4.3.1.1	Ingle et al 2019
Typhi	SRR5500431	SRR5500431	Bangladesh	2015	4.3.1.1	Ingle et al 2019
Typhi	SRR5500430	SRR5500430	No Travel Information	2015	4.3.1.1	Ingle et al 2019
Typhi	SRR5193310	SRR5193310	India	2016	4.3.1.1	Ingle et al 2019
Typhi	SRR4063807	SRR4063807	Pakistan	2016	4.3.1.1	Ingle et al 2019
Typhi	SRR3322055	SRR3322055	Pakistan	2015	4.3.1.1	Ingle et al 2019
Typhi	SRR3286917	SRR3286917	Pakistan	2015	4.3.1.1	Ingle et al 2019
Typhi	SRR3049855	SRR3049855	India	2015	4.3.1.1	Ingle et al 2019
Typhi	SRR3049814	SRR3049814	Pakistan	2014	4.3.1.1	Ingle et al 2019
Typhi	SRR3049581	SRR3049581	Pakistan	2014	4.3.1.1	Ingle et al 2019
Typhi	SRR3049053	SRR3049053	Pakistan	2014	4.3.1.1	Ingle et al 2019
Typhi	SRR3048943	SRR3048943	India	2014	4.3.1.1	Ingle et al 2019
Typhi	SRR3048855	SRR3048855	No Travel Reported	2014	4.3.1.1	Ingle et al 2019
Typhi	SRR1970167	SRR1970167	Pakistan	2014	4.3.1.1	Ingle et al 2019
Typhi	SRR1970159	SRR1970159	Pakistan	2014	4.3.1.1	Ingle et al 2019
Typhi	SRR1970034	SRR1970034	Pakistan	2014	4.3.1.1	Ingle et al 2019
Typhi	SRR1969906	SRR1969906	No Travel Information	2014	4.3.1.1	Ingle et al 2019
Typhi	SRR1969880	SRR1969880	Pakistan	2014	4.3.1.1	Ingle et al 2019
Typhi	SRR1969643	SRR1969643	Pakistan	2015	4.3.1.1	Ingle et al 2019
Typhi	SRR1969050	SRR1969050	Pakistan	2014	4.3.1.1	Ingle et al 2019
Typhi	SRR1969025	SRR1969025	Pakistan	2015	4.3.1.1	Ingle et al 2019
Typhi	SRR1968655	SRR1968655	No Travel Reported	2015	4.3.1.1	Ingle et al 2019
Typhi	SRR1968280	SRR1968280	Pakistan	2014	4.3.1.1	Ingle et al 2019
Typhi	SRR1967675	SRR1967675	India	2015	4.3.1.1	Ingle et al 2019
Typhi	SRR1967531	SRR1967531	Bangladesh	2014	4.3.1.1	Ingle et al 2019
Typhi	SRR1967515	SRR1967515	Pakistan	2014	4.3.1.1	Ingle et al 2019
Typhi	SRR1967468	SRR1967468	Pakistan	2014	4.3.1.1	Ingle et al 2019
Typhi	SRR1967181	SRR1967181	India	2014	4.3.1.1	Ingle et al 2019
Typhi	SRR1967081	SRR1967081	Pakistan	2014	4.3.1.1	Ingle et al 2019
Typhi	SRR1967035	SRR1967035	Pakistan	2014	4.3.1.1	Ingle et al 2019
Typhi	SRR1966555	SRR1966555	Pakistan	2015	4.3.1.1	Ingle et al 2019
Typhi	SRR1966326	SRR1966326	Pakistan	2014	4.3.1.1	Ingle et al 2019
Typhi	SRR1966060	SRR1966060	No Travel Information	2014	4.3.1.1	Ingle et al 2019
Typhi	SRR1966037	SRR1966037	Pakistan	2014	4.3.1.1	Ingle et al 2019
Typhi	SRR1966032	SRR1966032	Pakistan	2014	4.3.1.1	Ingle et al 2019
Typhi	SRR1965474	SRR1965474	Pakistan	2014	4.3.1.1	Ingle et al 2019
Typhi	SRR1965051	SRR1965051	No Travel Information	2014	4.3.1.1	Ingle et al 2019
Typhi	SRR1965050	SRR1965050	Bangladesh	2015	4.3.1.1	Ingle et al 2019
Typhi	SRR1965048	SRR1965048	United Arab Emirates	2014	4.3.1.1	Ingle et al 2019
Typhi	SRR1963459	SRR1963459	India	2015	4.3.1.1	Ingle et al 2019
Typhi	SRR1963449	SRR1963449	Pakistan	2015	4.3.1.1	Ingle et al 2019
Typhi	SRR1963323	SRR1963323	Pakistan	2014	4.3.1.1	Ingle et al 2019
Typhi	SRR1963114	SRR1963114	Pakistan	2014	4.3.1.1	Ingle et al 2019
Typhi	SRR1962043	SRR1962043	Pakistan	2014	4.3.1.1	Ingle et al 2019
Typhi	SRR1959252	SRR1959252	Pakistan	2015	4.3.1.1	Ingle et al 2019
Typhi	SRR1958561	SRR1958561	Pakistan	2014	4.3.1.1	Ingle et al 2019
Typhi	SRR1958222	SRR1958222	India	2014	4.3.1.1	Ingle et al 2019
Typhi	SRR1957813	SRR1957813	Bangladesh	2014	4.3.1.1	Ingle et al 2019
Typhi	SRR1957793	SRR1957793	Bangladesh	2014	4.3.1.1	Ingle et al 2019
Typhi	23584_2_49	ERS3369991	Bangladesh	2012	4.3.1.1	Rahman et al 2020
Typhi	23584_2_43	ERS3369985	Bangladesh	2012	4.3.1.1	Rahman et al 2020
Typhi	23584_2_41	ERS3369983	Bangladesh	2012	4.3.1.1	Rahman et al 2020
Typhi	23584_2_38	ERS3369980	Bangladesh	2011	4.3.1.1	Rahman et al 2020
Typhi	23584_2_36	ERS3369978	Bangladesh	2011	4.3.1.1	Rahman et al 2020
Typhi	23584_2_30	ERS3369972	Bangladesh	2007	4.3.1.1	Rahman et al 2020
Typhi	23584_2_28	ERS3369970	Bangladesh	2007	4.3.1.1	Rahman et al 2020
Typhi	23584_2_27	ERS3369969	Bangladesh	2007	4.3.1.1	Rahman et al 2020
Typhi	23584_2_15	ERS3369957	Bangladesh	2012	4.3.1.1	Rahman et al 2020
Typhi	24351_6_74	ERS3369938	Bangladesh	2010	4.3.1.1	Rahman et al 2020
Typhi	24351_6_72	ERS3369936	Bangladesh	2010	4.3.1.1	Rahman et al 2020
Typhi	24351_6_69	ERS3369933	Bangladesh	2009	4.3.1.1	Rahman et al 2020
Typhi	24351_6_68	ERS3369932	Bangladesh	2009	4.3.1.1	Rahman et al 2020
Typhi	23584_2_5	ERS3369931	Bangladesh	2012	4.3.1.1	Rahman et al 2020
Typhi	24351_6_66	ERS3369926	Bangladesh	2008	4.3.1.1	Rahman et al 2020
Typhi	24351_6_65	ERS3369925	Bangladesh	2008	4.3.1.1	Rahman et al 2020
Typhi	24351_6_62	ERS1810868	Bangladesh	2008	4.3.1.1	Rahman et al 2020
Typhi	23584_3_77	ERS1810867	Bangladesh	2014	4.3.1.1	Rahman et al 2020
Typhi	23584_3_63	ERS1810853	Bangladesh	2014	4.3.1.1	Rahman et al 2020
Typhi	23584_3_47	ERS1810837	Bangladesh	2016	4.3.1.1	Rahman et al 2020
Typhi	23584_3_46	ERS1810836	Bangladesh	2016	4.3.1.1	Rahman et al 2020
Typhi	23584_3_45	ERS1810835	Bangladesh	2016	4.3.1.1	Rahman et al 2020
Typhi	23584_3_41	ERS1810831	Bangladesh	2015	4.3.1.1	Rahman et al 2020
Typhi	23584_3_26	ERS1810816	Bangladesh	2015	4.3.1.1	Rahman et al 2020
Typhi	23584_3_24	ERS1810814	Bangladesh	2015	4.3.1.1	Rahman et al 2020
Typhi	23584_3_20	ERS1810810	Bangladesh	2014	4.3.1.1	Rahman et al 2020
Typhi	23584_3_16	ERS1810806	Bangladesh	2014	4.3.1.1	Rahman et al 2020
Typhi	23584_3_8	ERS1810798	Bangladesh	2013	4.3.1.1	Rahman et al 2020
Typhi	23584_3_3	ERS1810792	Bangladesh	2010	4.3.1.1	Rahman et al 2020
Typhi	23584_3_2	ERS1810791	Bangladesh	2010	4.3.1.1	Rahman et al 2020
Typhi	23584_3_1	ERS1810790	Bangladesh	2010	4.3.1.1	Rahman et al 2020
Typhi	23584_2_80	ERS1810785	Bangladesh	2010	4.3.1.1	Rahman et al 2020
Typhi	23584_2_77	ERS1810783	Bangladesh	2005	4.3.1.1	Rahman et al 2020
Typhi	23584_2_73	ERS1810779	Bangladesh	2005	4.3.1.1	Rahman et al 2020
Typhi	23584_2_72	ERS1810778	Bangladesh	2005	4.3.1.1	Rahman et al 2020
Typhi	23584_2_69	ERS1810776	Bangladesh	2005	4.3.1.1	Rahman et al 2020
Typhi	23584_2_70	ERS1810775	Bangladesh	2005	4.3.1.1	Rahman et al 2020
Typhi	23584_2_68	ERS1810773	Bangladesh	2005	4.3.1.1	Rahman et al 2020
Typhi	23584_2_66	ERS1810771	Bangladesh	2005	4.3.1.1	Rahman et al 2020
Typhi	23584_2_65	ERS1810770	Bangladesh	2005	4.3.1.1	Rahman et al 2020
Typhi	23584_2_64	ERS1810769	Bangladesh	2004	4.3.1.1	Rahman et al 2020
Typhi	23584_2_61	ERS1810766	Bangladesh	2004	4.3.1.1	Rahman et al 2020
Typhi	23584_2_57	ERS1810763	Bangladesh	2013	4.3.1.1	Rahman et al 2020
Typhi	24351_6_38	ERS1810759	Bangladesh	2011	4.3.1.1	Rahman et al 2020
Typhi	24351_6_32	ERS1810754	Bangladesh	2010	4.3.1.1	Rahman et al 2020
Typhi	24351_6_33	ERS1810753	Bangladesh	2011	4.3.1.1	Rahman et al 2020
Typhi	24351_6_30	ERS1810752	Bangladesh	2010	4.3.1.1	Rahman et al 2020
Typhi	24351_6_28	ERS1810749	Bangladesh	2010	4.3.1.1	Rahman et al 2020
Typhi	24351_6_27	ERS1810748	Bangladesh	2010	4.3.1.1	Rahman et al 2020
Typhi	24351_6_22	ERS1810743	Bangladesh	2009	4.3.1.1	Rahman et al 2020
Typhi	24351_6_24	ERS1810742	Bangladesh	2009	4.3.1.1	Rahman et al 2020
Typhi	24351_6_23	ERS1810741	Bangladesh	2009	4.3.1.1	Rahman et al 2020
Typhi	24351_6_20	ERS1810739	Bangladesh	2009	4.3.1.1	Rahman et al 2020
Typhi	24351_6_19	ERS1810738	Bangladesh	2009	4.3.1.1	Rahman et al 2020
Typhi	24351_6_18	ERS1810737	Bangladesh	2009	4.3.1.1	Rahman et al 2020
Typhi	24351_6_16	ERS1810735	Bangladesh	2008	4.3.1.1	Rahman et al 2020
Typhi	24351_6_15	ERS1810734	Bangladesh	2008	4.3.1.1	Rahman et al 2020
Typhi	24351_6_13	ERS1810732	Bangladesh	2008	4.3.1.1	Rahman et al 2020
Typhi	24351_6_12	ERS1810731	Bangladesh	2008	4.3.1.1	Rahman et al 2020
Typhi	24351_6_11	ERS1810730	Bangladesh	2008	4.3.1.1	Rahman et al 2020
Typhi	24351_6_10	ERS1810729	Bangladesh	2008	4.3.1.1	Rahman et al 2020
Typhi	24351_6_5	ERS1810722	Bangladesh	2012	4.3.1.1	Rahman et al 2020
Typhi	24351_6_3	ERS1810720	Bangladesh	2009	4.3.1.1	Rahman et al 2020
Typhi	12045_3_81	ERR485138	Bangladesh	2006	4.3.1.1	Wong et al 2016
Typhi	11642_2_84	ERR422831	Bangladesh	2012	4.3.1.1	Wong et al 2016
Typhi	11642_2_82	ERR422829	Bangladesh	2012	4.3.1.1	Wong et al 2016
Typhi	11642_2_77	ERR422824	Bangladesh	2011	4.3.1.1	Wong et al 2016
Typhi	11642_2_70	ERR422817	India	2011	4.3.1.1	Wong et al 2016
Typhi	11642_2_68	ERR422815	Bangladesh	2011	4.3.1.1	Wong et al 2016
Typhi	11642_2_66	ERR422813	Bangladesh	2011	4.3.1.1	Wong et al 2016
Typhi	11642_2_65	ERR422812	Bangladesh	2011	4.3.1.1	Wong et al 2016
Typhi	11642_2_63	ERR422810	Bangladesh	2011	4.3.1.1	Wong et al 2016
Typhi	11642_2_58	ERR422805	Pakistan	2011	4.3.1.1	Wong et al 2016
Typhi	11642_2_54	ERR422801	Bangladesh	2010	4.3.1.1	Wong et al 2016
Typhi	11642_2_53	ERR422800	Bangladesh	2010	4.3.1.1	Wong et al 2016
Typhi	11642_2_33	ERR422781	Pakistan	2010	4.3.1.1	Wong et al 2016
Typhi	11642_2_27	ERR422776	Bangladesh	2010	4.3.1.1	Wong et al 2016
Typhi	11642_2_26	ERR422775	Bangladesh	2010	4.3.1.1	Wong et al 2016
Typhi	11642_2_17	ERR422766	Bangladesh	2010	4.3.1.1	Wong et al 2016
Typhi	11642_2_10	ERR422759	India	2009	4.3.1.1	Wong et al 2016
Typhi	11642_2_2	ERR422752	Bangladesh	2009	4.3.1.1	Wong et al 2016
Typhi	8616_4_56	ERR420432	India	2009	4.3.1.1	Wong et al 2016
Typhi	8616_4_53	ERR420429	India	2009	4.3.1.1	Wong et al 2016
Typhi	8616_4_49	ERR420425	India	2011	4.3.1.1	Wong et al 2016
Typhi	8616_4_39	ERR420415	India	2009	4.3.1.1	Wong et al 2016
Typhi	23733_4_35	ERR3804598	India	2016	4.3.1.1	Britto et al 2020
Typhi	23733_4_32	ERR3804595	India	2016	4.3.1.1	Britto et al 2020
Typhi	23733_4_31	ERR3804594	India	2016	4.3.1.1	Britto et al 2020
Typhi	23733_4_23	ERR3804587	India	2017	4.3.1.1	Britto et al 2020
Typhi	23733_4_14	ERR3804578	India	2017	4.3.1.1	Britto et al 2020
Typhi	23733_4_8	ERR3804572	India	2017	4.3.1.1	Britto et al 2020
Typhi	23733_4_7	ERR3804571	India	2016	4.3.1.1	Britto et al 2020
Typhi	23733_4_1	ERR3804565	India	2016	4.3.1.1	Britto et al 2020
Typhi	23733_3_62	ERR3804560	India	2016	4.3.1.1	Britto et al 2020
Typhi	23733_3_60	ERR3804558	India	2016	4.3.1.1	Britto et al 2020
Typhi	23733_3_58	ERR3804556	India	2017	4.3.1.1	Britto et al 2020
Typhi	23733_3_50	ERR3804548	India	2017	4.3.1.1	Britto et al 2020
Typhi	23733_3_38	ERR3804536	India	2017	4.3.1.1	Britto et al 2020
Typhi	23733_3_37	ERR3804535	India	2017	4.3.1.1	Britto et al 2020
Typhi	23733_3_34	ERR3804532	India	2017	4.3.1.1	Britto et al 2020
Typhi	23733_3_29	ERR3804528	India	2017	4.3.1.1	Britto et al 2020
Typhi	23733_3_25	ERR3804524	India	2016	4.3.1.1	Britto et al 2020
Typhi	23733_3_24	ERR3804523	India	2016	4.3.1.1	Britto et al 2020
Typhi	23733_3_22	ERR3804521	India	2016	4.3.1.1	Britto et al 2020
Typhi	23733_3_20	ERR3804519	India	2016	4.3.1.1	Britto et al 2020
Typhi	23733_3_17	ERR3804516	India	2016	4.3.1.1	Britto et al 2020
Typhi	23733_3_10	ERR3804509	India	2016	4.3.1.1	Britto et al 2020
Typhi	10608_2_68	ERR361000	Cambodia	2012	4.3.1.1	Wong et al 2016
Typhi	10608_2_67	ERR360999	Cambodia	2012	4.3.1.1	Wong et al 2016
Typhi	10608_2_66	ERR360998	Cambodia	2012	4.3.1.1	Wong et al 2016
Typhi	10608_2_65	ERR360997	Cambodia	2012	4.3.1.1	Wong et al 2016
Typhi	10608_2_63	ERR360996	Cambodia	2012	4.3.1.1	Wong et al 2016
Typhi	10608_2_61	ERR360994	Cambodia	2012	4.3.1.1	Wong et al 2016
Typhi	10608_2_60	ERR360993	Cambodia	2012	4.3.1.1	Wong et al 2016
Typhi	10608_2_59	ERR360992	Cambodia	2012	4.3.1.1	Wong et al 2016
Typhi	10608_2_58	ERR360991	Cambodia	2012	4.3.1.1	Wong et al 2016
Typhi	10608_2_57	ERR360990	Cambodia	2012	4.3.1.1	Wong et al 2016
Typhi	10608_2_52	ERR360988	Cambodia	2012	4.3.1.1	Wong et al 2016
Typhi	10608_2_51	ERR360987	Cambodia	2012	4.3.1.1	Wong et al 2016
Typhi	10608_2_50	ERR360986	Cambodia	2012	4.3.1.1	Wong et al 2016
Typhi	10608_2_49	ERR360985	Cambodia	2012	4.3.1.1	Wong et al 2016
Typhi	10608_2_48	ERR360984	Cambodia	2012	4.3.1.1	Wong et al 2016
Typhi	10608_2_45	ERR360983	Cambodia	2012	4.3.1.1	Wong et al 2016
Typhi	10608_2_44	ERR360982	Cambodia	2012	4.3.1.1	Wong et al 2016
Typhi	10608_2_43	ERR360981	Cambodia	2012	4.3.1.1	Wong et al 2016
Typhi	10608_2_42	ERR360980	Cambodia	2012	4.3.1.1	Wong et al 2016
Typhi	10608_2_39	ERR360979	Cambodia	2012	4.3.1.1	Wong et al 2016
Typhi	10608_2_37	ERR360978	Cambodia	2012	4.3.1.1	Wong et al 2016
Typhi	10608_2_36	ERR360977	Cambodia	2012	4.3.1.1	Wong et al 2016
Typhi	10608_2_35	ERR360976	Cambodia	2012	4.3.1.1	Wong et al 2016
Typhi	10608_2_34	ERR360975	Cambodia	2012	4.3.1.1	Wong et al 2016
Typhi	10608_2_32	ERR360973	Cambodia	2012	4.3.1.1	Wong et al 2016
Typhi	10608_2_31	ERR360972	Cambodia	2012	4.3.1.1	Wong et al 2016
Typhi	10608_2_30	ERR360971	Cambodia	2012	4.3.1.1	Wong et al 2016
Typhi	10608_2_28	ERR360970	Cambodia	2012	4.3.1.1	Wong et al 2016
Typhi	10608_2_26	ERR360968	Cambodia	2012	4.3.1.1	Wong et al 2016
Typhi	10608_2_25	ERR360967	Cambodia	2012	4.3.1.1	Wong et al 2016
Typhi	10608_2_24	ERR360966	Cambodia	2012	4.3.1.1	Wong et al 2016
Typhi	10608_2_23	ERR360965	Cambodia	2012	4.3.1.1	Wong et al 2016
Typhi	10608_2_22	ERR360964	Cambodia	2012	4.3.1.1	Wong et al 2016
Typhi	10608_2_21	ERR360963	Cambodia	2012	4.3.1.1	Wong et al 2016
Typhi	10608_2_19	ERR360962	Cambodia	2011	4.3.1.1	Wong et al 2016
Typhi	10608_2_18	ERR360961	Cambodia	2011	4.3.1.1	Wong et al 2016
Typhi	10608_2_17	ERR360960	Cambodia	2010	4.3.1.1	Wong et al 2016
Typhi	10608_2_16	ERR360959	Cambodia	2010	4.3.1.1	Wong et al 2016
Typhi	10608_2_15	ERR360958	Cambodia	2010	4.3.1.1	Wong et al 2016
Typhi	10608_2_13	ERR360956	Cambodia	2010	4.3.1.1	Wong et al 2016
Typhi	10608_2_12	ERR360955	Cambodia	2010	4.3.1.1	Wong et al 2016
Typhi	10608_2_11	ERR360954	Cambodia	2010	4.3.1.1	Wong et al 2016
Typhi	10608_2_9	ERR360952	Cambodia	2010	4.3.1.1	Wong et al 2016
Typhi	10608_2_7	ERR360950	Cambodia	2008	4.3.1.1	Wong et al 2016
Typhi	10608_2_5	ERR360949	Cambodia	2008	4.3.1.1	Wong et al 2016
Typhi	10608_2_4	ERR360948	Cambodia	2008	4.3.1.1	Wong et al 2016
Typhi	10608_1_3	ERR360891	Cambodia	2008	4.3.1.1	Wong et al 2016
Typhi	10608_1_2	ERR360890	Cambodia	2008	4.3.1.1	Wong et al 2016
Typhi	10608_1_1	ERR360889	Cambodia	2008	4.3.1.1	Wong et al 2016
Typhi	10607_2_56	ERR360848	Cambodia	2010	4.3.1.1	Wong et al 2016
Typhi	10607_2_55	ERR360847	Cambodia	2010	4.3.1.1	Wong et al 2016
Typhi	10607_2_54	ERR360846	Cambodia	2010	4.3.1.1	Wong et al 2016
Typhi	10607_2_53	ERR360845	Cambodia	2010	4.3.1.1	Wong et al 2016
Typhi	10607_2_20	ERR360812	Malawi	2010	4.3.1.1	Wong et al 2016
Typhi	10607_1_96	ERR360792	Cambodia	2012	4.3.1.1	Wong et al 2016
Typhi	10607_1_95	ERR360791	Cambodia	2012	4.3.1.1	Wong et al 2016
Typhi	10607_1_93	ERR360789	Cambodia	2012	4.3.1.1	Wong et al 2016
Typhi	10607_1_92	ERR360788	Cambodia	2012	4.3.1.1	Wong et al 2016
Typhi	10607_1_91	ERR360787	Cambodia	2012	4.3.1.1	Wong et al 2016
Typhi	10607_1_90	ERR360786	Cambodia	2012	4.3.1.1	Wong et al 2016
Typhi	10607_1_89	ERR360785	Cambodia	2012	4.3.1.1	Wong et al 2016
Typhi	10607_1_87	ERR360783	Cambodia	2012	4.3.1.1	Wong et al 2016
Typhi	10607_1_86	ERR360782	Cambodia	2012	4.3.1.1	Wong et al 2016
Typhi	10607_1_85	ERR360781	Cambodia	2012	4.3.1.1	Wong et al 2016
Typhi	10607_1_84	ERR360780	Cambodia	2012	4.3.1.1	Wong et al 2016
Typhi	10607_1_83	ERR360779	Cambodia	2012	4.3.1.1	Wong et al 2016
Typhi	10607_1_82	ERR360778	Cambodia	2012	4.3.1.1	Wong et al 2016
Typhi	10607_1_81	ERR360777	Cambodia	2012	4.3.1.1	Wong et al 2016
Typhi	10607_1_80	ERR360776	Cambodia	2012	4.3.1.1	Wong et al 2016
Typhi	10607_1_79	ERR360775	Cambodia	2012	4.3.1.1	Wong et al 2016
Typhi	10607_1_78	ERR360774	Cambodia	2011	4.3.1.1	Wong et al 2016
Typhi	10607_1_77	ERR360773	Cambodia	2011	4.3.1.1	Wong et al 2016
Typhi	10607_1_76	ERR360772	Cambodia	2011	4.3.1.1	Wong et al 2016
Typhi	10607_1_75	ERR360771	Cambodia	2011	4.3.1.1	Wong et al 2016
Typhi	10607_1_74	ERR360770	Cambodia	2011	4.3.1.1	Wong et al 2016
Typhi	10607_1_73	ERR360769	Cambodia	2011	4.3.1.1	Wong et al 2016
Typhi	10607_1_70	ERR360766	Cambodia	2011	4.3.1.1	Wong et al 2016
Typhi	10607_1_69	ERR360765	Cambodia	2011	4.3.1.1	Wong et al 2016
Typhi	10607_1_67	ERR360763	Cambodia	2011	4.3.1.1	Wong et al 2016
Typhi	10607_1_66	ERR360762	Cambodia	2011	4.3.1.1	Wong et al 2016
Typhi	10607_1_65	ERR360761	Cambodia	2011	4.3.1.1	Wong et al 2016
Typhi	10607_1_64	ERR360760	Cambodia	2011	4.3.1.1	Wong et al 2016
Typhi	10607_1_63	ERR360759	Cambodia	2011	4.3.1.1	Wong et al 2016
Typhi	10607_1_62	ERR360758	Cambodia	2011	4.3.1.1	Wong et al 2016
Typhi	10607_1_60	ERR360756	Cambodia	2011	4.3.1.1	Wong et al 2016
Typhi	10607_1_59	ERR360755	Cambodia	2011	4.3.1.1	Wong et al 2016
Typhi	10607_1_58	ERR360754	Cambodia	2010	4.3.1.1	Wong et al 2016
Typhi	10607_1_52	ERR360748	Cambodia	2010	4.3.1.1	Wong et al 2016
Typhi	10607_1_50	ERR360746	Cambodia	2009	4.3.1.1	Wong et al 2016
Typhi	10607_1_49	ERR360745	Cambodia	2009	4.3.1.1	Wong et al 2016
Typhi	10607_1_48	ERR360744	Cambodia	2009	4.3.1.1	Wong et al 2016
Typhi	10607_1_47	ERR360743	Cambodia	2008	4.3.1.1	Wong et al 2016
Typhi	10607_1_46	ERR360742	Cambodia	2008	4.3.1.1	Wong et al 2016
Typhi	10607_1_45	ERR360741	Cambodia	2008	4.3.1.1	Wong et al 2016
Typhi	10607_1_44	ERR360740	Cambodia	2008	4.3.1.1	Wong et al 2016
Typhi	10607_1_43	ERR360739	Cambodia	2008	4.3.1.1	Wong et al 2016
Typhi	10607_1_42	ERR360738	Cambodia	2008	4.3.1.1	Wong et al 2016
Typhi	10593_2_80	ERR360693	Palestine	2008	4.3.1.1	Wong et al 2016
Typhi	10592_2_78	ERR360526	Bangladesh	2007	4.3.1.1	Wong et al 2016
Typhi	10592_2_56	ERR360504	Laos	2002	4.3.1.1	Wong et al 2016
Typhi	10592_2_32	ERR360480	Pakistan	2003	4.3.1.1	Wong et al 2016
Typhi	10592_2_28	ERR360476	Pakistan	2003	4.3.1.1	Wong et al 2016
Typhi	10592_2_20	ERR360468	Pakistan	2003	4.3.1.1	Wong et al 2016
Typhi	10592_2_10	ERR360458	Pakistan	2003	4.3.1.1	Wong et al 2016
Typhi	10592_2_4	ERR360452	Pakistan	2003	4.3.1.1	Wong et al 2016
Typhi	10562_2_78	ERR357833	Vietnam	2011	4.3.1.1	Wong et al 2016
Typhi	10562_2_75	ERR357830	India	2011	4.3.1.1	Wong et al 2016
Typhi	10562_2_69	ERR357824	Burma	2011	4.3.1.1	Wong et al 2016
Typhi	10562_2_66	ERR357821	India	2011	4.3.1.1	Wong et al 2016
Typhi	10562_2_65	ERR357820	India	2011	4.3.1.1	Wong et al 2016
Typhi	10562_2_64	ERR357819	Pakistan	2011	4.3.1.1	Wong et al 2016
Typhi	10562_2_60	ERR357815	India	2011	4.3.1.1	Wong et al 2016
Typhi	10562_2_52	ERR357807	Fiji	1993	4.3.1.1	Wong et al 2016
Typhi	10562_2_48	ERR357803	Fiji	1992	4.3.1.1	Wong et al 2016
Typhi	10562_2_41	ERR357796	India	2011	4.3.1.1	Wong et al 2016
Typhi	10562_2_40	ERR357795	India	2011	4.3.1.1	Wong et al 2016
Typhi	10562_2_38	ERR357793	India	2011	4.3.1.1	Wong et al 2016
Typhi	10562_2_37	ERR357792	Bangladesh	2011	4.3.1.1	Wong et al 2016
Typhi	10562_2_36	ERR357791	India	2011	4.3.1.1	Wong et al 2016
Typhi	10562_2_33	ERR357788	Pakistan	2010	4.3.1.1	Wong et al 2016
Typhi	10562_2_27	ERR357782	Bangladesh	2010	4.3.1.1	Wong et al 2016
Typhi	10562_2_21	ERR357776	Bangladesh	2011	4.3.1.1	Wong et al 2016
Typhi	10562_2_16	ERR357771	Thailand	2011	4.3.1.1	Wong et al 2016
Typhi	10562_2_9	ERR357764	Australia_no_travel	2012	4.3.1.1	Wong et al 2016
Typhi	10562_2_8	ERR357763	India	2012	4.3.1.1	Wong et al 2016
Typhi	10561_2_86	ERR357661	Vietnam	1994	4.3.1.1	Wong et al 2016
Typhi	10561_2_84	ERR357659	Vietnam	1993	4.3.1.1	Wong et al 2016
Typhi	10561_2_82	ERR357657	Vietnam	1994	4.3.1.1	Wong et al 2016
Typhi	10561_2_80	ERR357655	Vietnam	1994	4.3.1.1	Wong et al 2016
Typhi	10561_2_79	ERR357654	Vietnam	1997	4.3.1.1	Wong et al 2016
Typhi	10561_2_78	ERR357653	Vietnam	1997	4.3.1.1	Wong et al 2016
Typhi	10561_2_76	ERR357651	Vietnam	1993	4.3.1.1	Wong et al 2016
Typhi	10561_2_74	ERR357649	Vietnam	1994	4.3.1.1	Wong et al 2016
Typhi	10561_2_72	ERR357647	Vietnam	1995	4.3.1.1	Wong et al 2016
Typhi	10561_2_70	ERR357645	Vietnam	1994	4.3.1.1	Wong et al 2016
Typhi	10561_2_69	ERR357644	Vietnam	1995	4.3.1.1	Wong et al 2016
Typhi	10561_2_68	ERR357643	Vietnam	1994	4.3.1.1	Wong et al 2016
Typhi	10561_2_67	ERR357642	Vietnam	1994	4.3.1.1	Wong et al 2016
Typhi	10561_2_47	ERR357622	Vietnam	1998	4.3.1.1	Wong et al 2016
Typhi	10561_2_43	ERR357618	Vietnam	1995	4.3.1.1	Wong et al 2016
Typhi	10561_2_40	ERR357615	Western_Asia	2002	4.3.1.1	Wong et al 2016
Typhi	10561_2_28	ERR357603	Nepal	2011	4.3.1.1	Wong et al 2016
Typhi	10561_2_24	ERR357599	Vietnam	1994	4.3.1.1	Wong et al 2016
Typhi	10541_2_51	ERR357476	Fiji	1993	4.3.1.1	Wong et al 2016
Typhi	10541_2_50	ERR357475	Fiji	1993	4.3.1.1	Wong et al 2016
Typhi	10541_2_49	ERR357474	Fiji	1993	4.3.1.1	Wong et al 2016
Typhi	10541_2_44	ERR357469	Fiji	1992	4.3.1.1	Wong et al 2016
Typhi	10541_2_5	ERR357442	India	2012	4.3.1.1	Wong et al 2016
Typhi	10541_2_15	ERR352948	India	2011	4.3.1.1	Wong et al 2016
Typhi	10540_1_96	ERR352725	Vietnam	1994	4.3.1.1	Wong et al 2016
Typhi	10540_1_94	ERR352721	Vietnam	1994	4.3.1.1	Wong et al 2016
Typhi	10540_1_93	ERR352719	Vietnam	1994	4.3.1.1	Wong et al 2016
Typhi	10540_1_92	ERR352717	Vietnam	1994	4.3.1.1	Wong et al 2016
Typhi	10540_1_91	ERR352715	Vietnam	1994	4.3.1.1	Wong et al 2016
Typhi	10540_1_90	ERR352713	Vietnam	1994	4.3.1.1	Wong et al 2016
Typhi	10540_1_89	ERR352711	Vietnam	1994	4.3.1.1	Wong et al 2016
Typhi	10540_1_88	ERR352709	Vietnam	1994	4.3.1.1	Wong et al 2016
Typhi	10540_1_85	ERR352703	Vietnam	1994	4.3.1.1	Wong et al 2016
Typhi	10540_1_82	ERR352697	Vietnam	1995	4.3.1.1	Wong et al 2016
Typhi	10540_1_79	ERR352691	Vietnam	1995	4.3.1.1	Wong et al 2016
Typhi	10540_1_78	ERR352689	Vietnam	1994	4.3.1.1	Wong et al 2016
Typhi	10540_1_76	ERR352685	Vietnam	1997	4.3.1.1	Wong et al 2016
Typhi	10540_1_74	ERR352681	Vietnam	1997	4.3.1.1	Wong et al 2016
Typhi	10540_1_73	ERR352679	Vietnam	1997	4.3.1.1	Wong et al 2016
Typhi	10540_1_72	ERR352677	Vietnam	1998	4.3.1.1	Wong et al 2016
Typhi	10540_1_70	ERR352673	Vietnam	1997	4.3.1.1	Wong et al 2016
Typhi	10540_1_69	ERR352671	Vietnam	1999	4.3.1.1	Wong et al 2016
Typhi	10540_1_68	ERR352669	Vietnam	1994	4.3.1.1	Wong et al 2016
Typhi	10540_1_67	ERR352667	Vietnam	1997	4.3.1.1	Wong et al 2016
Typhi	10540_1_66	ERR352665	Vietnam	1999	4.3.1.1	Wong et al 2016
Typhi	10540_1_65	ERR352663	Vietnam	1998	4.3.1.1	Wong et al 2016
Typhi	10540_1_64	ERR352662	Vietnam	1997	4.3.1.1	Wong et al 2016
Typhi	10540_1_63	ERR352661	Vietnam	1997	4.3.1.1	Wong et al 2016
Typhi	10540_1_62	ERR352659	Vietnam	1998	4.3.1.1	Wong et al 2016
Typhi	10540_1_61	ERR352658	Vietnam	1994	4.3.1.1	Wong et al 2016
Typhi	10540_1_60	ERR352657	Vietnam	1998	4.3.1.1	Wong et al 2016
Typhi	10540_1_59	ERR352656	Vietnam	1997	4.3.1.1	Wong et al 2016
Typhi	10540_1_58	ERR352655	Vietnam	1995	4.3.1.1	Wong et al 2016
Typhi	10540_1_57	ERR352654	Vietnam	1997	4.3.1.1	Wong et al 2016
Typhi	10540_1_55	ERR352652	Vietnam	1997	4.3.1.1	Wong et al 2016
Typhi	10540_1_54	ERR352651	Vietnam	1997	4.3.1.1	Wong et al 2016
Typhi	10540_1_53	ERR352650	Vietnam	1998	4.3.1.1	Wong et al 2016
Typhi	10540_1_52	ERR352649	Vietnam	1997	4.3.1.1	Wong et al 2016
Typhi	10540_1_51	ERR352648	Vietnam	1994	4.3.1.1	Wong et al 2016
Typhi	10540_1_50	ERR352647	Vietnam	1997	4.3.1.1	Wong et al 2016
Typhi	10540_1_49	ERR352646	Vietnam	1997	4.3.1.1	Wong et al 2016
Typhi	10540_1_48	ERR352645	Vietnam	1994	4.3.1.1	Wong et al 2016
Typhi	10540_1_47	ERR352644	Vietnam	1997	4.3.1.1	Wong et al 2016
Typhi	10540_1_46	ERR352643	Vietnam	1997	4.3.1.1	Wong et al 2016
Typhi	10540_1_45	ERR352642	Vietnam	1994	4.3.1.1	Wong et al 2016
Typhi	10540_1_44	ERR352641	Vietnam	1994	4.3.1.1	Wong et al 2016
Typhi	10540_1_43	ERR352640	Vietnam	1996	4.3.1.1	Wong et al 2016
Typhi	10540_1_42	ERR352639	Vietnam	1996	4.3.1.1	Wong et al 2016
Typhi	10540_1_41	ERR352638	Vietnam	1996	4.3.1.1	Wong et al 2016
Typhi	10540_1_40	ERR352637	Vietnam	1996	4.3.1.1	Wong et al 2016
Typhi	10540_1_39	ERR352636	Vietnam	1995	4.3.1.1	Wong et al 2016
Typhi	10540_1_38	ERR352635	Vietnam	1994	4.3.1.1	Wong et al 2016
Typhi	10540_1_36	ERR352633	Vietnam	1995	4.3.1.1	Wong et al 2016
Typhi	10540_1_35	ERR352632	Vietnam	1995	4.3.1.1	Wong et al 2016
Typhi	10540_1_34	ERR352631	Vietnam	1996	4.3.1.1	Wong et al 2016
Typhi	10540_1_32	ERR352629	Vietnam	1996	4.3.1.1	Wong et al 2016
Typhi	10540_1_31	ERR352628	Vietnam	1995	4.3.1.1	Wong et al 2016
Typhi	10540_1_30	ERR352627	Vietnam	1996	4.3.1.1	Wong et al 2016
Typhi	10540_1_29	ERR352626	Vietnam	1995	4.3.1.1	Wong et al 2016
Typhi	10540_1_28	ERR352625	Vietnam	1995	4.3.1.1	Wong et al 2016
Typhi	10540_1_27	ERR352624	Vietnam	1996	4.3.1.1	Wong et al 2016
Typhi	10540_1_26	ERR352623	Vietnam	1996	4.3.1.1	Wong et al 2016
Typhi	10540_1_24	ERR352621	Vietnam	1995	4.3.1.1	Wong et al 2016
Typhi	10540_1_23	ERR352620	Vietnam	1996	4.3.1.1	Wong et al 2016
Typhi	10540_1_22	ERR352619	Vietnam	1996	4.3.1.1	Wong et al 2016
Typhi	10540_1_21	ERR352618	Vietnam	1995	4.3.1.1	Wong et al 2016
Typhi	10540_1_20	ERR352617	Vietnam	1994	4.3.1.1	Wong et al 2016
Typhi	10540_1_19	ERR352616	Vietnam	1996	4.3.1.1	Wong et al 2016
Typhi	10540_1_18	ERR352615	Vietnam	1995	4.3.1.1	Wong et al 2016
Typhi	10540_1_17	ERR352614	Vietnam	1994	4.3.1.1	Wong et al 2016
Typhi	10540_1_16	ERR352613	Vietnam	1996	4.3.1.1	Wong et al 2016
Typhi	10540_1_15	ERR352612	Vietnam	1996	4.3.1.1	Wong et al 2016
Typhi	10540_1_14	ERR352611	Vietnam	1994	4.3.1.1	Wong et al 2016
Typhi	10540_1_12	ERR352609	Vietnam	1996	4.3.1.1	Wong et al 2016
Typhi	10540_1_11	ERR352608	Vietnam	1994	4.3.1.1	Wong et al 2016
Typhi	10540_1_10	ERR352607	Vietnam	1995	4.3.1.1	Wong et al 2016
Typhi	10540_1_9	ERR352606	Vietnam	1995	4.3.1.1	Wong et al 2016
Typhi	10540_1_8	ERR352605	Vietnam	1995	4.3.1.1	Wong et al 2016
Typhi	10493_1_84	ERR352509	Afghanistan	2012	4.3.1.1	Wong et al 2016
Typhi	10493_1_81	ERR352506	India	2011	4.3.1.1	Wong et al 2016
Typhi	10493_1_80	ERR352505	India	2011	4.3.1.1	Wong et al 2016
Typhi	10493_1_73	ERR352498	Fiji	1993	4.3.1.1	Wong et al 2016
Typhi	10493_1_45	ERR352470	Thailand	2010	4.3.1.1	Wong et al 2016
Typhi	10493_1_43	ERR352468	Bangladesh	2010	4.3.1.1	Wong et al 2016
Typhi	10493_1_41	ERR352466	India	2011	4.3.1.1	Wong et al 2016
Typhi	10493_1_38	ERR352463	Pakistan	2010	4.3.1.1	Wong et al 2016
Typhi	10493_1_31	ERR352456	India	2011	4.3.1.1	Wong et al 2016
Typhi	10493_1_19	ERR352444	Pakistan	2012	4.3.1.1	Wong et al 2016
Typhi	10492_1_79	ERR352332	Cambodia	2012	4.3.1.1	Wong et al 2016
Typhi	10492_1_73	ERR352326	Iraq	2011	4.3.1.1	Wong et al 2016
Typhi	10492_1_62	ERR352315	Fiji	1993	4.3.1.1	Wong et al 2016
Typhi	10492_1_60	ERR352313	Fiji	1992	4.3.1.1	Wong et al 2016
Typhi	10492_1_55	ERR352308	Bangladesh	2011	4.3.1.1	Wong et al 2016
Typhi	10492_1_54	ERR352307	Pakistan	2011	4.3.1.1	Wong et al 2016
Typhi	10492_1_51	ERR352304	Bangladesh	2010	4.3.1.1	Wong et al 2016
Typhi	10492_1_41	ERR352294	India	2011	4.3.1.1	Wong et al 2016
Typhi	10492_1_27	ERR352280	India	2011	4.3.1.1	Wong et al 2016
Typhi	10492_1_26	ERR352279	Burma	2010	4.3.1.1	Wong et al 2016
Typhi	10492_1_21	ERR352274	India	2011	4.3.1.1	Wong et al 2016
Typhi	10492_1_19	ERR352272	India	2011	4.3.1.1	Wong et al 2016
Typhi	10492_1_11	ERR352264	India	2012	4.3.1.1	Wong et al 2016
Typhi	10426_1_96	ERR349617	Vietnam	1994	4.3.1.1	Wong et al 2016
Typhi	10426_1_95	ERR349616	Vietnam	1994	4.3.1.1	Wong et al 2016
Typhi	10426_1_94	ERR349615	Vietnam	1994	4.3.1.1	Wong et al 2016
Typhi	10426_1_92	ERR349613	Vietnam	1994	4.3.1.1	Wong et al 2016
Typhi	10426_1_88	ERR349609	Vietnam	1994	4.3.1.1	Wong et al 2016
Typhi	10426_1_85	ERR349606	Vietnam	1994	4.3.1.1	Wong et al 2016
Typhi	10426_1_84	ERR349605	Vietnam	1994	4.3.1.1	Wong et al 2016
Typhi	10426_1_82	ERR349603	Vietnam	1994	4.3.1.1	Wong et al 2016
Typhi	10426_1_81	ERR349602	Vietnam	1994	4.3.1.1	Wong et al 2016
Typhi	10426_1_80	ERR349601	Vietnam	1994	4.3.1.1	Wong et al 2016
Typhi	10426_1_79	ERR349600	Vietnam	1994	4.3.1.1	Wong et al 2016
Typhi	10426_1_78	ERR349599	Vietnam	1994	4.3.1.1	Wong et al 2016
Typhi	10426_1_76	ERR349597	Vietnam	1994	4.3.1.1	Wong et al 2016
Typhi	10426_1_74	ERR349595	Vietnam	1994	4.3.1.1	Wong et al 2016
Typhi	10426_1_72	ERR349593	Vietnam	1994	4.3.1.1	Wong et al 2016
Typhi	10426_1_71	ERR349592	Vietnam	1994	4.3.1.1	Wong et al 2016
Typhi	10426_1_70	ERR349591	Vietnam	1994	4.3.1.1	Wong et al 2016
Typhi	10426_1_69	ERR349590	Vietnam	1993	4.3.1.1	Wong et al 2016
Typhi	10426_1_67	ERR349588	Vietnam	1994	4.3.1.1	Wong et al 2016
Typhi	10426_1_64	ERR349585	Vietnam	1997	4.3.1.1	Wong et al 2016
Typhi	10426_1_63	ERR349584	Vietnam	1995	4.3.1.1	Wong et al 2016
Typhi	10426_1_62	ERR349583	Vietnam	1994	4.3.1.1	Wong et al 2016
Typhi	10426_1_61	ERR349582	Vietnam	1997	4.3.1.1	Wong et al 2016
Typhi	10426_1_60	ERR349581	Vietnam	1995	4.3.1.1	Wong et al 2016
Typhi	10426_1_59	ERR349580	Vietnam	1997	4.3.1.1	Wong et al 2016
Typhi	10426_1_58	ERR349579	Vietnam	1995	4.3.1.1	Wong et al 2016
Typhi	10426_1_57	ERR349578	Vietnam	1994	4.3.1.1	Wong et al 2016
Typhi	10426_1_55	ERR349576	Vietnam	1997	4.3.1.1	Wong et al 2016
Typhi	10426_1_52	ERR349573	Vietnam	1997	4.3.1.1	Wong et al 2016
Typhi	10426_1_51	ERR349572	Vietnam	1997	4.3.1.1	Wong et al 2016
Typhi	10426_1_50	ERR349571	Vietnam	1997	4.3.1.1	Wong et al 2016
Typhi	10426_1_49	ERR349570	Vietnam	1993	4.3.1.1	Wong et al 2016
Typhi	10426_1_48	ERR349569	Vietnam	1997	4.3.1.1	Wong et al 2016
Typhi	10426_1_47	ERR349568	Vietnam	1997	4.3.1.1	Wong et al 2016
Typhi	10426_1_42	ERR349564	Vietnam	1998	4.3.1.1	Wong et al 2016
Typhi	10426_1_41	ERR349563	Vietnam	1995	4.3.1.1	Wong et al 2016
Typhi	10426_1_40	ERR349562	Vietnam	1997	4.3.1.1	Wong et al 2016
Typhi	10426_1_38	ERR349560	Vietnam	1994	4.3.1.1	Wong et al 2016
Typhi	10426_1_36	ERR349558	Vietnam	1997	4.3.1.1	Wong et al 2016
Typhi	10426_1_35	ERR349557	Vietnam	1994	4.3.1.1	Wong et al 2016
Typhi	10426_1_34	ERR349556	Vietnam	1997	4.3.1.1	Wong et al 2016
Typhi	10426_1_31	ERR349553	Vietnam	1995	4.3.1.1	Wong et al 2016
Typhi	10426_1_30	ERR349552	Vietnam	1994	4.3.1.1	Wong et al 2016
Typhi	10426_1_29	ERR349551	Vietnam	1995	4.3.1.1	Wong et al 2016
Typhi	10426_1_28	ERR349550	Vietnam	1994	4.3.1.1	Wong et al 2016
Typhi	10426_1_27	ERR349549	Vietnam	1995	4.3.1.1	Wong et al 2016
Typhi	10426_1_26	ERR349548	Vietnam	1996	4.3.1.1	Wong et al 2016
Typhi	10426_1_25	ERR349547	Vietnam	1995	4.3.1.1	Wong et al 2016
Typhi	10426_1_24	ERR349546	Vietnam	1994	4.3.1.1	Wong et al 2016
Typhi	10426_1_23	ERR349545	Vietnam	1995	4.3.1.1	Wong et al 2016
Typhi	10426_1_21	ERR349543	Vietnam	1996	4.3.1.1	Wong et al 2016
Typhi	10426_1_19	ERR349541	Vietnam	1995	4.3.1.1	Wong et al 2016
Typhi	10426_1_17	ERR349539	Vietnam	1994	4.3.1.1	Wong et al 2016
Typhi	10426_1_16	ERR349538	Vietnam	1995	4.3.1.1	Wong et al 2016
Typhi	10426_1_14	ERR349536	Vietnam	1995	4.3.1.1	Wong et al 2016
Typhi	10426_1_13	ERR349535	Vietnam	1994	4.3.1.1	Wong et al 2016
Typhi	10426_1_12	ERR349534	Vietnam	1995	4.3.1.1	Wong et al 2016
Typhi	10426_1_11	ERR349533	Vietnam	1996	4.3.1.1	Wong et al 2016
Typhi	10426_1_10	ERR349532	Vietnam	1994	4.3.1.1	Wong et al 2016
Typhi	10426_1_9	ERR349531	Vietnam	1995	4.3.1.1	Wong et al 2016
Typhi	10426_1_2	ERR349524	Vietnam	1994	4.3.1.1	Wong et al 2016
Typhi	10426_1_1	ERR349523	Vietnam	1994	4.3.1.1	Wong et al 2016
Typhi	10425_1_73	ERR349403	Vietnam	1994	4.3.1.1	Wong et al 2016
Typhi	10425_1_62	ERR349392	Vietnam	1994	4.3.1.1	Wong et al 2016
Typhi	10425_1_58	ERR349388	Vietnam	1997	4.3.1.1	Wong et al 2016
Typhi	10425_1_57	ERR349387	Vietnam	1994	4.3.1.1	Wong et al 2016
Typhi	10425_1_55	ERR349385	Vietnam	1994	4.3.1.1	Wong et al 2016
Typhi	10425_1_51	ERR349381	Vietnam	1993	4.3.1.1	Wong et al 2016
Typhi	10425_1_48	ERR349378	Vietnam	1997	4.3.1.1	Wong et al 2016
Typhi	10425_1_45	ERR349375	Vietnam	1993	4.3.1.1	Wong et al 2016
Typhi	10425_1_43	ERR349373	Vietnam	1997	4.3.1.1	Wong et al 2016
Typhi	10425_1_42	ERR349372	Vietnam	1994	4.3.1.1	Wong et al 2016
Typhi	10425_1_37	ERR349367	Vietnam	1995	4.3.1.1	Wong et al 2016
Typhi	10425_1_34	ERR349364	Vietnam	1994	4.3.1.1	Wong et al 2016
Typhi	10425_1_33	ERR349363	Vietnam	1996	4.3.1.1	Wong et al 2016
Typhi	10425_1_31	ERR349361	Vietnam	1996	4.3.1.1	Wong et al 2016
Typhi	10425_1_30	ERR349360	Vietnam	1995	4.3.1.1	Wong et al 2016
Typhi	10425_1_29	ERR349359	Vietnam	1994	4.3.1.1	Wong et al 2016
Typhi	10425_1_27	ERR349357	Vietnam	1995	4.3.1.1	Wong et al 2016
Typhi	10425_1_26	ERR349356	Vietnam	1996	4.3.1.1	Wong et al 2016
Typhi	10425_1_24	ERR349354	Vietnam	1995	4.3.1.1	Wong et al 2016
Typhi	10425_1_23	ERR349353	Vietnam	1995	4.3.1.1	Wong et al 2016
Typhi	10425_1_20	ERR349350	Vietnam	1996	4.3.1.1	Wong et al 2016
Typhi	10425_1_19	ERR349349	Vietnam	1996	4.3.1.1	Wong et al 2016
Typhi	10425_1_18	ERR349348	Vietnam	1995	4.3.1.1	Wong et al 2016
Typhi	10425_1_17	ERR349347	Vietnam	1994	4.3.1.1	Wong et al 2016
Typhi	10425_1_16	ERR349346	Vietnam	1995	4.3.1.1	Wong et al 2016
Typhi	10425_1_15	ERR349345	Vietnam	1996	4.3.1.1	Wong et al 2016
Typhi	10425_1_11	ERR349341	Vietnam	1995	4.3.1.1	Wong et al 2016
Typhi	10425_1_8	ERR349338	Vietnam	1995	4.3.1.1	Wong et al 2016
Typhi	10425_1_7	ERR349337	Vietnam	1994	4.3.1.1	Wong et al 2016
Typhi	10425_1_4	ERR349334	Vietnam	1994	4.3.1.1	Wong et al 2016
Typhi	10425_1_1	ERR349331	Vietnam	1994	4.3.1.1	Wong et al 2016
Typhi	ERR3477465	ERR3477465	Bangladesh	2016	4.3.1.1	Hooda et al 2019
Typhi	ERR3477464	ERR3477464	Bangladesh	2016	4.3.1.1	Hooda et al 2019
Typhi	ERR3477463	ERR3477463	Bangladesh	2016	4.3.1.1	Hooda et al 2019
Typhi	ERR3477462	ERR3477462	Bangladesh	2016	4.3.1.1	Hooda et al 2019
Typhi	ERR3477461	ERR3477461	Bangladesh	2016	4.3.1.1	Hooda et al 2019
Typhi	ERR3477460	ERR3477460	Bangladesh	2015	4.3.1.1	Hooda et al 2019
Typhi	ERR3477459	ERR3477459	Bangladesh	2014	4.3.1.1	Hooda et al 2019
Typhi	ERR3477458	ERR3477458	Bangladesh	2014	4.3.1.1	Hooda et al 2019
Typhi	ERR3477457	ERR3477457	Bangladesh	2014	4.3.1.1	Hooda et al 2019
Typhi	ERR3477455	ERR3477455	Bangladesh	2014	4.3.1.1	Hooda et al 2019
Typhi	ERR3477454	ERR3477454	Bangladesh	2013	4.3.1.1	Hooda et al 2019
Typhi	ERR3477453	ERR3477453	Bangladesh	2013	4.3.1.1	Hooda et al 2019
Typhi	10349_1_79	ERR343327	India	2012	4.3.1.1	Wong et al 2016
Typhi	10349_1_74	ERR343322	India	2012	4.3.1.1	Wong et al 2016
Typhi	10349_1_54	ERR343302	India	2010	4.3.1.1	Wong et al 2016
Typhi	10349_1_24	ERR343272	India	2006	4.3.1.1	Wong et al 2016
Typhi	10349_1_22	ERR343270	SEAsia	2006	4.3.1.1	Wong et al 2016
Typhi	10349_1_21	ERR343269	India	2005	4.3.1.1	Wong et al 2016
Typhi	10209_5_61	ERR340815	Laos	2000	4.3.1.1	Wong et al 2016
Typhi	10209_5_58	ERR340812	Laos	2003	4.3.1.1	Wong et al 2016
Typhi	10209_5_53	ERR340809	Laos	2000	4.3.1.1	Wong et al 2016
Typhi	10209_5_51	ERR340807	Laos	2000	4.3.1.1	Wong et al 2016
Typhi	10209_5_50	ERR340806	Laos	2002	4.3.1.1	Wong et al 2016
Typhi	10209_5_46	ERR340802	Laos	2000	4.3.1.1	Wong et al 2016
Typhi	10209_5_44	ERR340800	Laos	2002	4.3.1.1	Wong et al 2016
Typhi	10209_5_43	ERR340799	Laos	2002	4.3.1.1	Wong et al 2016
Typhi	10209_5_41	ERR340797	Laos	2002	4.3.1.1	Wong et al 2016
Typhi	10209_5_39	ERR340795	Laos	2002	4.3.1.1	Wong et al 2016
Typhi	10209_5_38	ERR340794	Laos	2002	4.3.1.1	Wong et al 2016
Typhi	10209_5_35	ERR340791	Laos	2002	4.3.1.1	Wong et al 2016
Typhi	10209_5_34	ERR340790	Laos	2002	4.3.1.1	Wong et al 2016
Typhi	10209_5_33	ERR340789	Laos	2002	4.3.1.1	Wong et al 2016
Typhi	10209_5_31	ERR340787	Laos	2002	4.3.1.1	Wong et al 2016
Typhi	10209_5_28	ERR340784	Laos	2001	4.3.1.1	Wong et al 2016
Typhi	10209_5_19	ERR340775	Cambodia	2007	4.3.1.1	Wong et al 2016
Typhi	10209_5_18	ERR340774	Cambodia	2007	4.3.1.1	Wong et al 2016
Typhi	10209_5_17	ERR340773	Cambodia	2007	4.3.1.1	Wong et al 2016
Typhi	10209_5_16	ERR340772	Cambodia	2007	4.3.1.1	Wong et al 2016
Typhi	10209_5_15	ERR340771	Cambodia	2007	4.3.1.1	Wong et al 2016
Typhi	10209_5_14	ERR340770	Cambodia	2007	4.3.1.1	Wong et al 2016
Typhi	10209_5_12	ERR340768	Cambodia	2007	4.3.1.1	Wong et al 2016
Typhi	10209_5_11	ERR340767	Cambodia	2008	4.3.1.1	Wong et al 2016
Typhi	10209_5_10	ERR340766	Cambodia	2007	4.3.1.1	Wong et al 2016
Typhi	10209_5_7	ERR340763	Cambodia	2007	4.3.1.1	Wong et al 2016
Typhi	10209_5_5	ERR340761	Cambodia	2007	4.3.1.1	Wong et al 2016
Typhi	10209_5_4	ERR340760	Cambodia	2007	4.3.1.1	Wong et al 2016
Typhi	10209_5_3	ERR340759	Cambodia	2007	4.3.1.1	Wong et al 2016
Typhi	10209_5_2	ERR340758	Cambodia	2007	4.3.1.1	Wong et al 2016
Typhi	10209_5_1	ERR340757	Cambodia	2007	4.3.1.1	Wong et al 2016
Typhi	10071_3_19	ERR337995	Bangladesh	2012	4.3.1.1	Wong et al 2016
Typhi	10071_3_14	ERR337990	Bangladesh	2012	4.3.1.1	Wong et al 2016
Typhi	10071_3_13	ERR337989	Bangladesh	2012	4.3.1.1	Wong et al 2016
Typhi	10071_3_11	ERR337987	Bangladesh	2012	4.3.1.1	Wong et al 2016
Typhi	10071_3_8	ERR337984	Bangladesh	2012	4.3.1.1	Wong et al 2016
Typhi	10060_6_93	ERR331390	Iraq	2008	4.3.1.1	Wong et al 2016
Typhi	10060_6_92	ERR331389	Iraq	2009	4.3.1.1	Wong et al 2016
Typhi	10060_6_91	ERR331388	Iraq	2008	4.3.1.1	Wong et al 2016
Typhi	10060_6_90	ERR331387	Iraq	2009	4.3.1.1	Wong et al 2016
Typhi	10060_6_89	ERR331386	Iraq	2007	4.3.1.1	Wong et al 2016
Typhi	10060_6_88	ERR331385	Iraq	2010	4.3.1.1	Wong et al 2016
Typhi	10060_6_87	ERR331384	Iraq	2008	4.3.1.1	Wong et al 2016
Typhi	10060_6_86	ERR331383	Iraq	2009	4.3.1.1	Wong et al 2016
Typhi	10060_6_85	ERR331382	Iraq	2006	4.3.1.1	Wong et al 2016
Typhi	10060_6_55	ERR331352	Laos	2004	4.3.1.1	Wong et al 2016
Typhi	10060_6_54	ERR331351	Laos	2004	4.3.1.1	Wong et al 2016
Typhi	10060_6_50	ERR331347	Laos	2003	4.3.1.1	Wong et al 2016
Typhi	10060_6_49	ERR331346	Laos	2003	4.3.1.1	Wong et al 2016
Typhi	10060_6_47	ERR331344	Laos	2003	4.3.1.1	Wong et al 2016
Typhi	10060_6_39	ERR331336	Laos	2003	4.3.1.1	Wong et al 2016
Typhi	10060_6_38	ERR331335	Laos	2003	4.3.1.1	Wong et al 2016
Typhi	10060_6_36	ERR331333	Laos	2003	4.3.1.1	Wong et al 2016
Typhi	10060_6_33	ERR331330	Laos	2010	4.3.1.1	Wong et al 2016
Typhi	10060_6_31	ERR331328	Laos	2008	4.3.1.1	Wong et al 2016
Typhi	10060_6_28	ERR331325	Laos	2009	4.3.1.1	Wong et al 2016
Typhi	10060_6_4	ERR331301	Laos	2008	4.3.1.1	Wong et al 2016
Typhi	10060_5_94	ERR331297	Bangladesh	2012	4.3.1.1	Wong et al 2016
Typhi	10060_5_93	ERR331296	Bangladesh	2008	4.3.1.1	Wong et al 2016
Typhi	10060_5_90	ERR331293	Bangladesh	2011	4.3.1.1	Wong et al 2016
Typhi	10060_5_89	ERR331292	Bangladesh	2011	4.3.1.1	Wong et al 2016
Typhi	10060_5_87	ERR331290	Bangladesh	2011	4.3.1.1	Wong et al 2016
Typhi	10060_5_5	ERR331208	Cambodia	2012	4.3.1.1	Wong et al 2016
Typhi	10060_5_4	ERR331207	Cambodia	2012	4.3.1.1	Wong et al 2016
Typhi	10060_5_3	ERR331206	Cambodia	2012	4.3.1.1	Wong et al 2016
Typhi	10060_5_2	ERR331205	Cambodia	2012	4.3.1.1	Wong et al 2016
Typhi	9870_8_94	ERR319495	Cambodia	2012	4.3.1.1	Wong et al 2016
Typhi	9870_8_93	ERR319494	Cambodia	2012	4.3.1.1	Wong et al 2016
Typhi	9870_8_91	ERR319492	Cambodia	2012	4.3.1.1	Wong et al 2016
Typhi	9870_8_89	ERR319490	Cambodia	2012	4.3.1.1	Wong et al 2016
Typhi	9870_8_88	ERR319489	Cambodia	2012	4.3.1.1	Wong et al 2016
Typhi	9870_8_87	ERR319488	Cambodia	2012	4.3.1.1	Wong et al 2016
Typhi	9870_8_86	ERR319487	Cambodia	2012	4.3.1.1	Wong et al 2016
Typhi	9870_8_85	ERR319486	Cambodia	2012	4.3.1.1	Wong et al 2016
Typhi	9870_8_84	ERR319485	Cambodia	2012	4.3.1.1	Wong et al 2016
Typhi	9870_8_83	ERR319484	Cambodia	2012	4.3.1.1	Wong et al 2016
Typhi	9870_8_82	ERR319483	Cambodia	2012	4.3.1.1	Wong et al 2016
Typhi	9870_8_81	ERR319482	Cambodia	2012	4.3.1.1	Wong et al 2016
Typhi	9870_8_80	ERR319481	Cambodia	2012	4.3.1.1	Wong et al 2016
Typhi	9870_8_79	ERR319480	Cambodia	2012	4.3.1.1	Wong et al 2016
Typhi	9870_8_78	ERR319479	Cambodia	2012	4.3.1.1	Wong et al 2016
Typhi	9870_8_77	ERR319478	Cambodia	2012	4.3.1.1	Wong et al 2016
Typhi	9870_8_76	ERR319477	Cambodia	2012	4.3.1.1	Wong et al 2016
Typhi	9870_8_75	ERR319476	Cambodia	2012	4.3.1.1	Wong et al 2016
Typhi	9870_8_74	ERR319475	Cambodia	2012	4.3.1.1	Wong et al 2016
Typhi	9870_8_73	ERR319474	Cambodia	2012	4.3.1.1	Wong et al 2016
Typhi	9870_8_72	ERR319473	Cambodia	2012	4.3.1.1	Wong et al 2016
Typhi	9870_8_71	ERR319472	Cambodia	2012	4.3.1.1	Wong et al 2016
Typhi	9870_8_70	ERR319471	Cambodia	2011	4.3.1.1	Wong et al 2016
Typhi	9870_8_69	ERR319470	Cambodia	2011	4.3.1.1	Wong et al 2016
Typhi	9870_8_68	ERR319469	Cambodia	2011	4.3.1.1	Wong et al 2016
Typhi	9870_8_67	ERR319468	Cambodia	2011	4.3.1.1	Wong et al 2016
Typhi	9870_8_66	ERR319467	Cambodia	2011	4.3.1.1	Wong et al 2016
Typhi	9870_8_65	ERR319466	Cambodia	2011	4.3.1.1	Wong et al 2016
Typhi	9870_8_64	ERR319465	Cambodia	2011	4.3.1.1	Wong et al 2016
Typhi	9870_8_63	ERR319464	Cambodia	2011	4.3.1.1	Wong et al 2016
Typhi	9870_8_62	ERR319463	Cambodia	2011	4.3.1.1	Wong et al 2016
Typhi	9870_8_60	ERR319461	Cambodia	2011	4.3.1.1	Wong et al 2016
Typhi	9870_8_59	ERR319460	Cambodia	2011	4.3.1.1	Wong et al 2016
Typhi	9870_8_58	ERR319459	Cambodia	2011	4.3.1.1	Wong et al 2016
Typhi	9870_8_57	ERR319458	Cambodia	2011	4.3.1.1	Wong et al 2016
Typhi	9870_8_56	ERR319457	Cambodia	2011	4.3.1.1	Wong et al 2016
Typhi	9870_8_55	ERR319456	Cambodia	2011	4.3.1.1	Wong et al 2016
Typhi	9870_8_54	ERR319455	Cambodia	2011	4.3.1.1	Wong et al 2016
Typhi	9870_8_53	ERR319454	Cambodia	2011	4.3.1.1	Wong et al 2016
Typhi	9870_8_52	ERR319453	Cambodia	2011	4.3.1.1	Wong et al 2016
Typhi	9870_8_51	ERR319452	Cambodia	2011	4.3.1.1	Wong et al 2016
Typhi	9870_8_50	ERR319451	Cambodia	2011	4.3.1.1	Wong et al 2016
Typhi	9870_8_49	ERR319450	Cambodia	2011	4.3.1.1	Wong et al 2016
Typhi	9870_8_48	ERR319449	Cambodia	2011	4.3.1.1	Wong et al 2016
Typhi	9870_8_47	ERR319448	Cambodia	2011	4.3.1.1	Wong et al 2016
Typhi	9870_8_46	ERR319447	Cambodia	2011	4.3.1.1	Wong et al 2016
Typhi	9870_8_45	ERR319446	Cambodia	2011	4.3.1.1	Wong et al 2016
Typhi	9870_8_44	ERR319445	Cambodia	2011	4.3.1.1	Wong et al 2016
Typhi	9870_8_43	ERR319444	Cambodia	2011	4.3.1.1	Wong et al 2016
Typhi	9870_8_42	ERR319443	Cambodia	2011	4.3.1.1	Wong et al 2016
Typhi	9870_8_41	ERR319442	Cambodia	2011	4.3.1.1	Wong et al 2016
Typhi	9870_8_40	ERR319441	Cambodia	2010	4.3.1.1	Wong et al 2016
Typhi	9870_8_39	ERR319440	Cambodia	2010	4.3.1.1	Wong et al 2016
Typhi	9870_8_38	ERR319439	Cambodia	2010	4.3.1.1	Wong et al 2016
Typhi	9870_8_37	ERR319438	Cambodia	2010	4.3.1.1	Wong et al 2016
Typhi	9870_8_36	ERR319437	Cambodia	2010	4.3.1.1	Wong et al 2016
Typhi	9870_8_35	ERR319436	Cambodia	2010	4.3.1.1	Wong et al 2016
Typhi	9870_8_34	ERR319435	Cambodia	2010	4.3.1.1	Wong et al 2016
Typhi	9870_8_33	ERR319434	Cambodia	2010	4.3.1.1	Wong et al 2016
Typhi	9870_8_32	ERR319433	Cambodia	2010	4.3.1.1	Wong et al 2016
Typhi	9870_8_31	ERR319432	Cambodia	2010	4.3.1.1	Wong et al 2016
Typhi	9870_8_30	ERR319431	Cambodia	2010	4.3.1.1	Wong et al 2016
Typhi	9870_8_28	ERR319429	Cambodia	2010	4.3.1.1	Wong et al 2016
Typhi	9870_8_27	ERR319428	Cambodia	2010	4.3.1.1	Wong et al 2016
Typhi	9870_8_26	ERR319427	Cambodia	2010	4.3.1.1	Wong et al 2016
Typhi	9870_8_25	ERR319426	Cambodia	2010	4.3.1.1	Wong et al 2016
Typhi	9870_8_24	ERR319425	Cambodia	2010	4.3.1.1	Wong et al 2016
Typhi	9870_8_23	ERR319424	Cambodia	2010	4.3.1.1	Wong et al 2016
Typhi	9870_8_22	ERR319423	Cambodia	2010	4.3.1.1	Wong et al 2016
Typhi	9870_8_21	ERR319422	Cambodia	2010	4.3.1.1	Wong et al 2016
Typhi	9870_8_20	ERR319421	Cambodia	2009	4.3.1.1	Wong et al 2016
Typhi	9870_8_19	ERR319420	Cambodia	2009	4.3.1.1	Wong et al 2016
Typhi	9870_8_18	ERR319419	Cambodia	2009	4.3.1.1	Wong et al 2016
Typhi	9870_8_16	ERR319417	Cambodia	2009	4.3.1.1	Wong et al 2016
Typhi	9870_8_15	ERR319416	Cambodia	2009	4.3.1.1	Wong et al 2016
Typhi	9870_8_14	ERR319415	Cambodia	2009	4.3.1.1	Wong et al 2016
Typhi	9870_8_13	ERR319414	Cambodia	2009	4.3.1.1	Wong et al 2016
Typhi	9870_8_12	ERR319413	Cambodia	2009	4.3.1.1	Wong et al 2016
Typhi	9870_8_11	ERR319412	Cambodia	2009	4.3.1.1	Wong et al 2016
Typhi	9870_8_10	ERR319411	Cambodia	2008	4.3.1.1	Wong et al 2016
Typhi	9870_8_9	ERR319410	Cambodia	2008	4.3.1.1	Wong et al 2016
Typhi	9870_8_8	ERR319409	Cambodia	2008	4.3.1.1	Wong et al 2016
Typhi	9870_8_7	ERR319408	Cambodia	2008	4.3.1.1	Wong et al 2016
Typhi	9870_8_5	ERR319406	Cambodia	2008	4.3.1.1	Wong et al 2016
Typhi	9870_8_4	ERR319405	Cambodia	2008	4.3.1.1	Wong et al 2016
Typhi	9870_8_3	ERR319404	Cambodia	2008	4.3.1.1	Wong et al 2016
Typhi	9870_8_2	ERR319403	Cambodia	2008	4.3.1.1	Wong et al 2016
Typhi	9870_8_1	ERR319402	Cambodia	2008	4.3.1.1	Wong et al 2016
Typhi	9475_4_53	ERR279349	India	2005	4.3.1.1	Wong et al 2016
Typhi	9475_4_52	ERR279348	India	2005	4.3.1.1	Wong et al 2016
Typhi	9475_6_49	ERR279146	Malawi	2011	4.3.1.1	Wong et al 2016
Typhi	9475_6_46	ERR279143	Malawi	2011	4.3.1.1	Wong et al 2016
Typhi	9475_6_18	ERR279115	Malawi	2011	4.3.1.1	Wong et al 2016
Typhi	ERR2663999	ERR2663999	Bangladesh	2005	4.3.1.1	Tanmoy et al 2018
Typhi	ERR2663995	ERR2663995	Bangladesh	2008	4.3.1.1	Tanmoy et al 2018
Typhi	ERR2663993	ERR2663993	Bangladesh	2012	4.3.1.1	Tanmoy et al 2018
Typhi	ERR2663992	ERR2663992	Bangladesh	2008	4.3.1.1	Tanmoy et al 2018
Typhi	ERR2663989	ERR2663989	Bangladesh	2012	4.3.1.1	Tanmoy et al 2018
Typhi	ERR2663987	ERR2663987	Bangladesh	2012	4.3.1.1	Tanmoy et al 2018
Typhi	ERR2663986	ERR2663986	Bangladesh	2008	4.3.1.1	Tanmoy et al 2018
Typhi	ERR2663984	ERR2663984	Bangladesh	2012	4.3.1.1	Tanmoy et al 2018
Typhi	ERR2663978	ERR2663978	Bangladesh	2012	4.3.1.1	Tanmoy et al 2018
Typhi	ERR2663976	ERR2663976	Bangladesh	2007	4.3.1.1	Tanmoy et al 2018
Typhi	ERR2663975	ERR2663975	Bangladesh	2012	4.3.1.1	Tanmoy et al 2018
Typhi	ERR2663974	ERR2663974	Bangladesh	2007	4.3.1.1	Tanmoy et al 2018
Typhi	ERR2663967	ERR2663967	Bangladesh	2007	4.3.1.1	Tanmoy et al 2018
Typhi	ERR2663966	ERR2663966	Bangladesh	2012	4.3.1.1	Tanmoy et al 2018
Typhi	ERR2663963	ERR2663963	Bangladesh	2007	4.3.1.1	Tanmoy et al 2018
Typhi	ERR2663962	ERR2663962	Bangladesh	2012	4.3.1.1	Tanmoy et al 2018
Typhi	ERR2663959	ERR2663959	Bangladesh	2011	4.3.1.1	Tanmoy et al 2018
Typhi	ERR2663958	ERR2663958	Bangladesh	2007	4.3.1.1	Tanmoy et al 2018
Typhi	ERR2663957	ERR2663957	Bangladesh	2011	4.3.1.1	Tanmoy et al 2018
Typhi	ERR2663955	ERR2663955	Bangladesh	2011	4.3.1.1	Tanmoy et al 2018
Typhi	ERR2663953	ERR2663953	Bangladesh	2007	4.3.1.1	Tanmoy et al 2018
Typhi	ERR2663951	ERR2663951	Bangladesh	2006	4.3.1.1	Tanmoy et al 2018
Typhi	ERR2663950	ERR2663950	Bangladesh	2011	4.3.1.1	Tanmoy et al 2018
Typhi	ERR2663949	ERR2663949	Bangladesh	2006	4.3.1.1	Tanmoy et al 2018
Typhi	ERR2663948	ERR2663948	Bangladesh	2011	4.3.1.1	Tanmoy et al 2018
Typhi	ERR2663945	ERR2663945	Bangladesh	2011	4.3.1.1	Tanmoy et al 2018
Typhi	ERR2663938	ERR2663938	Bangladesh	2005	4.3.1.1	Tanmoy et al 2018
Typhi	ERR2663932	ERR2663932	Bangladesh	2011	4.3.1.1	Tanmoy et al 2018
Typhi	ERR2663931	ERR2663931	Bangladesh	2004	4.3.1.1	Tanmoy et al 2018
Typhi	ERR2663928	ERR2663928	Bangladesh	2004	4.3.1.1	Tanmoy et al 2018
Typhi	ERR2663924	ERR2663924	Bangladesh	2008	4.3.1.1	Tanmoy et al 2018
Typhi	ERR2663923	ERR2663923	Bangladesh	2011	4.3.1.1	Tanmoy et al 2018
Typhi	ERR2663919	ERR2663919	Bangladesh	2007	4.3.1.1	Tanmoy et al 2018
Typhi	ERR2663916	ERR2663916	Bangladesh	2010	4.3.1.1	Tanmoy et al 2018
Typhi	ERR2663914	ERR2663914	Bangladesh	2010	4.3.1.1	Tanmoy et al 2018
Typhi	ERR2663911	ERR2663911	Bangladesh	2006	4.3.1.1	Tanmoy et al 2018
Typhi	ERR2663910	ERR2663910	Bangladesh	2010	4.3.1.1	Tanmoy et al 2018
Typhi	ERR2663909	ERR2663909	Bangladesh	2006	4.3.1.1	Tanmoy et al 2018
Typhi	ERR2663908	ERR2663908	Bangladesh	2010	4.3.1.1	Tanmoy et al 2018
Typhi	ERR2663897	ERR2663897	Bangladesh	2010	4.3.1.1	Tanmoy et al 2018
Typhi	ERR2663896	ERR2663896	Bangladesh	2010	4.3.1.1	Tanmoy et al 2018
Typhi	ERR2663892	ERR2663892	Bangladesh	2009	4.3.1.1	Tanmoy et al 2018
Typhi	ERR2663888	ERR2663888	Bangladesh	2009	4.3.1.1	Tanmoy et al 2018
Typhi	ERR2663884	ERR2663884	Bangladesh	2009	4.3.1.1	Tanmoy et al 2018
Typhi	ERR2663880	ERR2663880	Bangladesh	2009	4.3.1.1	Tanmoy et al 2018
Typhi	ERR2663877	ERR2663877	Bangladesh	2009	4.3.1.1	Tanmoy et al 2018
Typhi	ERR2663876	ERR2663876	Bangladesh	2009	4.3.1.1	Tanmoy et al 2018
Typhi	ERR2663875	ERR2663875	Bangladesh	2009	4.3.1.1	Tanmoy et al 2018
Typhi	ERR2663872	ERR2663872	Bangladesh	2007	4.3.1.1	Tanmoy et al 2018
Typhi	ERR2663871	ERR2663871	Bangladesh	2006	4.3.1.1	Tanmoy et al 2018
Typhi	ERR2663867	ERR2663867	Bangladesh	2005	4.3.1.1	Tanmoy et al 2018
Typhi	ERR2663864	ERR2663864	Bangladesh	2006	4.3.1.1	Tanmoy et al 2018
Typhi	ERR2663861	ERR2663861	Bangladesh	2013	4.3.1.1	Tanmoy et al 2018
Typhi	ERR2663860	ERR2663860	Bangladesh	2013	4.3.1.1	Tanmoy et al 2018
Typhi	ERR2663859	ERR2663859	Bangladesh	2013	4.3.1.1	Tanmoy et al 2018
Typhi	ERR2663858	ERR2663858	Bangladesh	2013	4.3.1.1	Tanmoy et al 2018
Typhi	ERR2663856	ERR2663856	Bangladesh	2013	4.3.1.1	Tanmoy et al 2018
Typhi	ERR2663850	ERR2663850	Bangladesh	2013	4.3.1.1	Tanmoy et al 2018
Typhi	ERR2663849	ERR2663849	Bangladesh	2012	4.3.1.1	Tanmoy et al 2018
Typhi	ERR2663848	ERR2663848	Bangladesh	2013	4.3.1.1	Tanmoy et al 2018
Typhi	ERR2663847	ERR2663847	Bangladesh	2013	4.3.1.1	Tanmoy et al 2018
Typhi	ERR2663846	ERR2663846	Bangladesh	2013	4.3.1.1	Tanmoy et al 2018
Typhi	ERR2663844	ERR2663844	Bangladesh	2013	4.3.1.1	Tanmoy et al 2018
Typhi	ERR2663843	ERR2663843	Bangladesh	2012	4.3.1.1	Tanmoy et al 2018
Typhi	ERR2663841	ERR2663841	Bangladesh	2012	4.3.1.1	Tanmoy et al 2018
Typhi	ERR2663840	ERR2663840	Bangladesh	2012	4.3.1.1	Tanmoy et al 2018
Typhi	ERR2663839	ERR2663839	Bangladesh	2012	4.3.1.1	Tanmoy et al 2018
Typhi	ERR2663837	ERR2663837	Bangladesh	2012	4.3.1.1	Tanmoy et al 2018
Typhi	ERR2663834	ERR2663834	Bangladesh	2011	4.3.1.1	Tanmoy et al 2018
Typhi	ERR2663833	ERR2663833	Bangladesh	2011	4.3.1.1	Tanmoy et al 2018
Typhi	ERR2663832	ERR2663832	Bangladesh	2011	4.3.1.1	Tanmoy et al 2018
Typhi	ERR2663831	ERR2663831	Bangladesh	2011	4.3.1.1	Tanmoy et al 2018
Typhi	ERR2663830	ERR2663830	Bangladesh	2011	4.3.1.1	Tanmoy et al 2018
Typhi	ERR2663829	ERR2663829	Bangladesh	2011	4.3.1.1	Tanmoy et al 2018
Typhi	ERR2663825	ERR2663825	Bangladesh	2011	4.3.1.1	Tanmoy et al 2018
Typhi	ERR2663812	ERR2663812	Bangladesh	2009	4.3.1.1	Tanmoy et al 2018
Typhi	ERR2663810	ERR2663810	Bangladesh	2009	4.3.1.1	Tanmoy et al 2018
Typhi	ERR2663808	ERR2663808	Bangladesh	2013	4.3.1.1	Tanmoy et al 2018
Typhi	ERR2663806	ERR2663806	Bangladesh	2013	4.3.1.1	Tanmoy et al 2018
Typhi	ERR2663802	ERR2663802	Bangladesh	2012	4.3.1.1	Tanmoy et al 2018
Typhi	ERR2663801	ERR2663801	Bangladesh	2012	4.3.1.1	Tanmoy et al 2018
Typhi	ERR2663800	ERR2663800	Bangladesh	2012	4.3.1.1	Tanmoy et al 2018
Typhi	ERR2663797	ERR2663797	Bangladesh	2012	4.3.1.1	Tanmoy et al 2018
Typhi	ERR2663792	ERR2663792	Bangladesh	2002	4.3.1.1	Tanmoy et al 2018
Typhi	ERR2663791	ERR2663791	Bangladesh	2011	4.3.1.1	Tanmoy et al 2018
Typhi	ERR2663789	ERR2663789	Bangladesh	2011	4.3.1.1	Tanmoy et al 2018
Typhi	ERR2663787	ERR2663787	Bangladesh	2011	4.3.1.1	Tanmoy et al 2018
Typhi	ERR2663783	ERR2663783	Bangladesh	2012	4.3.1.1	Tanmoy et al 2018
Typhi	ERR2663781	ERR2663781	Bangladesh	2012	4.3.1.1	Tanmoy et al 2018
Typhi	ERR2663778	ERR2663778	Bangladesh	2011	4.3.1.1	Tanmoy et al 2018
Typhi	ERR2663774	ERR2663774	Bangladesh	2013	4.3.1.1	Tanmoy et al 2018
Typhi	ERR2663771	ERR2663771	Bangladesh	2010	4.3.1.1	Tanmoy et al 2018
Typhi	ERR2663767	ERR2663767	Bangladesh	2013	4.3.1.1	Tanmoy et al 2018
Typhi	ERR2663766	ERR2663766	Bangladesh	2010	4.3.1.1	Tanmoy et al 2018
Typhi	ERR2663765	ERR2663765	Bangladesh	2013	4.3.1.1	Tanmoy et al 2018
Typhi	ERR2663764	ERR2663764	Bangladesh	2010	4.3.1.1	Tanmoy et al 2018
Typhi	ERR2663763	ERR2663763	Bangladesh	2013	4.3.1.1	Tanmoy et al 2018
Typhi	ERR2663762	ERR2663762	Bangladesh	2013	4.3.1.1	Tanmoy et al 2018
Typhi	ERR2663760	ERR2663760	Bangladesh	2012	4.3.1.1	Tanmoy et al 2018
Typhi	ERR2663757	ERR2663757	Bangladesh	2009	4.3.1.1	Tanmoy et al 2018
Typhi	ERR2663751	ERR2663751	Bangladesh	2011	4.3.1.1	Tanmoy et al 2018
Typhi	ERR2663748	ERR2663748	Bangladesh	2013	4.3.1.1	Tanmoy et al 2018
Typhi	ERR2663735	ERR2663735	Bangladesh	2013	4.3.1.1	Tanmoy et al 2018
Typhi	ERR2663733	ERR2663733	Bangladesh	2013	4.3.1.1	Tanmoy et al 2018
Typhi	ERR2663732	ERR2663732	Bangladesh	2013	4.3.1.1	Tanmoy et al 2018
Typhi	ERR2663730	ERR2663730	Bangladesh	2008	4.3.1.1	Tanmoy et al 2018
Typhi	ERR2663729	ERR2663729	Bangladesh	2007	4.3.1.1	Tanmoy et al 2018
Typhi	ERR2663728	ERR2663728	Bangladesh	2007	4.3.1.1	Tanmoy et al 2018
Typhi	ERR2663727	ERR2663727	Bangladesh	2007	4.3.1.1	Tanmoy et al 2018
Typhi	ERR2663726	ERR2663726	Bangladesh	2007	4.3.1.1	Tanmoy et al 2018
Typhi	ERR2663722	ERR2663722	Bangladesh	2006	4.3.1.1	Tanmoy et al 2018
Typhi	ERR2663721	ERR2663721	Bangladesh	2006	4.3.1.1	Tanmoy et al 2018
Typhi	ERR2663719	ERR2663719	Bangladesh	2006	4.3.1.1	Tanmoy et al 2018
Typhi	ERR2663718	ERR2663718	Bangladesh	2006	4.3.1.1	Tanmoy et al 2018
Typhi	ERR2663717	ERR2663717	Bangladesh	2006	4.3.1.1	Tanmoy et al 2018
Typhi	ERR2663716	ERR2663716	Bangladesh	2005	4.3.1.1	Tanmoy et al 2018
Typhi	ERR2663715	ERR2663715	Bangladesh	2005	4.3.1.1	Tanmoy et al 2018
Typhi	ERR2663714	ERR2663714	Bangladesh	2005	4.3.1.1	Tanmoy et al 2018
Typhi	ERR2663712	ERR2663712	Bangladesh	2004	4.3.1.1	Tanmoy et al 2018
Typhi	ERR2663708	ERR2663708	Bangladesh	2009	4.3.1.1	Tanmoy et al 2018
Typhi	ERR2663698	ERR2663698	Bangladesh	2009	4.3.1.1	Tanmoy et al 2018
Typhi	ERR2663696	ERR2663696	Bangladesh	2009	4.3.1.1	Tanmoy et al 2018
Typhi	ERR2663694	ERR2663694	Bangladesh	2009	4.3.1.1	Tanmoy et al 2018
Typhi	ERR2663691	ERR2663691	Bangladesh	2009	4.3.1.1	Tanmoy et al 2018
Typhi	ERR2663688	ERR2663688	Bangladesh	2009	4.3.1.1	Tanmoy et al 2018
Typhi	ERR2663687	ERR2663687	Bangladesh	2009	4.3.1.1	Tanmoy et al 2018
Typhi	ERR2663681	ERR2663681	Bangladesh	2008	4.3.1.1	Tanmoy et al 2018
Typhi	ERR2663679	ERR2663679	Bangladesh	2005	4.3.1.1	Tanmoy et al 2018
Typhi	ERR2663675	ERR2663675	Bangladesh	2005	4.3.1.1	Tanmoy et al 2018
Typhi	ERR2663674	ERR2663674	Bangladesh	2008	4.3.1.1	Tanmoy et al 2018
Typhi	ERR2663670	ERR2663670	Bangladesh	2005	4.3.1.1	Tanmoy et al 2018
Typhi	ERR2663669	ERR2663669	Bangladesh	2008	4.3.1.1	Tanmoy et al 2018
Typhi	ERR2663668	ERR2663668	Bangladesh	2004	4.3.1.1	Tanmoy et al 2018
Typhi	ERR2663667	ERR2663667	Bangladesh	2008	4.3.1.1	Tanmoy et al 2018
Typhi	ERR2663666	ERR2663666	Bangladesh	2004	4.3.1.1	Tanmoy et al 2018
Typhi	ERR2663658	ERR2663658	Bangladesh	2008	4.3.1.1	Tanmoy et al 2018
Typhi	ERR2663657	ERR2663657	Bangladesh	2008	4.3.1.1	Tanmoy et al 2018
Typhi	ERR2663656	ERR2663656	Bangladesh	2008	4.3.1.1	Tanmoy et al 2018
Typhi	ERR2663655	ERR2663655	Bangladesh	2008	4.3.1.1	Tanmoy et al 2018
Typhi	ERR2663653	ERR2663653	Bangladesh	2008	4.3.1.1	Tanmoy et al 2018
Typhi	ERR2663652	ERR2663652	Bangladesh	2008	4.3.1.1	Tanmoy et al 2018
Typhi	ERR2663650	ERR2663650	Bangladesh	2008	4.3.1.1	Tanmoy et al 2018
Typhi	ERR2663649	ERR2663649	Bangladesh	2008	4.3.1.1	Tanmoy et al 2018
Typhi	ERR2663647	ERR2663647	Bangladesh	2008	4.3.1.1	Tanmoy et al 2018
Typhi	ERR2663644	ERR2663644	Bangladesh	2008	4.3.1.1	Tanmoy et al 2018
Typhi	ERR2663642	ERR2663642	Bangladesh	2008	4.3.1.1	Tanmoy et al 2018
Typhi	ERR2663640	ERR2663640	Bangladesh	2006	4.3.1.1	Tanmoy et al 2018
Typhi	ERR2663639	ERR2663639	Bangladesh	2008	4.3.1.1	Tanmoy et al 2018
Typhi	ERR2663638	ERR2663638	Bangladesh	2006	4.3.1.1	Tanmoy et al 2018
Typhi	ERR2663637	ERR2663637	Bangladesh	2008	4.3.1.1	Tanmoy et al 2018
Typhi	ERR2663636	ERR2663636	Bangladesh	2006	4.3.1.1	Tanmoy et al 2018
Typhi	ERR2663635	ERR2663635	Bangladesh	2008	4.3.1.1	Tanmoy et al 2018
Typhi	ERR2663634	ERR2663634	Bangladesh	2006	4.3.1.1	Tanmoy et al 2018
Typhi	ERR2663632	ERR2663632	Bangladesh	2009	4.3.1.1	Tanmoy et al 2018
Typhi	ERR2663630	ERR2663630	Bangladesh	2007	4.3.1.1	Tanmoy et al 2018
Typhi	ERR2663629	ERR2663629	Bangladesh	2006	4.3.1.1	Tanmoy et al 2018
Typhi	ERR2663628	ERR2663628	Bangladesh	2007	4.3.1.1	Tanmoy et al 2018
Typhi	ERR2663626	ERR2663626	Bangladesh	2007	4.3.1.1	Tanmoy et al 2018
Typhi	ERR2663624	ERR2663624	Bangladesh	2007	4.3.1.1	Tanmoy et al 2018
Typhi	ERR2663622	ERR2663622	Bangladesh	2007	4.3.1.1	Tanmoy et al 2018
Typhi	ERR2663620	ERR2663620	Bangladesh	2007	4.3.1.1	Tanmoy et al 2018
Typhi	ERR2663619	ERR2663619	Bangladesh	2005	4.3.1.1	Tanmoy et al 2018
Typhi	ERR2663618	ERR2663618	Bangladesh	2005	4.3.1.1	Tanmoy et al 2018
Typhi	ERR2663617	ERR2663617	Bangladesh	2007	4.3.1.1	Tanmoy et al 2018
Typhi	ERR2663616	ERR2663616	Bangladesh	2005	4.3.1.1	Tanmoy et al 2018
Typhi	ERR2663614	ERR2663614	Bangladesh	2005	4.3.1.1	Tanmoy et al 2018
Typhi	ERR2663612	ERR2663612	Bangladesh	2005	4.3.1.1	Tanmoy et al 2018
Typhi	ERR2663609	ERR2663609	Bangladesh	2007	4.3.1.1	Tanmoy et al 2018
Typhi	ERR2663603	ERR2663603	Bangladesh	2008	4.3.1.1	Tanmoy et al 2018
Typhi	ERR2663599	ERR2663599	Bangladesh	2008	4.3.1.1	Tanmoy et al 2018
Typhi	ERR2663598	ERR2663598	Bangladesh	2007	4.3.1.1	Tanmoy et al 2018
Typhi	ERR2663597	ERR2663597	Bangladesh	2008	4.3.1.1	Tanmoy et al 2018
Typhi	ERR2663594	ERR2663594	Bangladesh	2000	4.3.1.1	Tanmoy et al 2018
Typhi	ERR2663591	ERR2663591	Bangladesh	2002	4.3.1.1	Tanmoy et al 2018
Typhi	ERR2663587	ERR2663587	Bangladesh	2001	4.3.1.1	Tanmoy et al 2018
Typhi	ERR2663584	ERR2663584	Bangladesh	2007	4.3.1.1	Tanmoy et al 2018
Typhi	ERR2663581	ERR2663581	Bangladesh	2001	4.3.1.1	Tanmoy et al 2018
Typhi	ERR2663578	ERR2663578	Bangladesh	2001	4.3.1.1	Tanmoy et al 2018
Typhi	ERR2663577	ERR2663577	Bangladesh	2007	4.3.1.1	Tanmoy et al 2018
Typhi	ERR2663576	ERR2663576	Bangladesh	2007	4.3.1.1	Tanmoy et al 2018
Typhi	ERR2663575	ERR2663575	Bangladesh	2000	4.3.1.1	Tanmoy et al 2018
Typhi	ERR2663574	ERR2663574	Bangladesh	2007	4.3.1.1	Tanmoy et al 2018
Typhi	ERR2663571	ERR2663571	Bangladesh	2000	4.3.1.1	Tanmoy et al 2018
Typhi	ERR2663569	ERR2663569	Bangladesh	2000	4.3.1.1	Tanmoy et al 2018
Typhi	ERR2663567	ERR2663567	Bangladesh	2000	4.3.1.1	Tanmoy et al 2018
Typhi	ERR2663565	ERR2663565	Bangladesh	2006	4.3.1.1	Tanmoy et al 2018
Typhi	ERR2663563	ERR2663563	Bangladesh	2000	4.3.1.1	Tanmoy et al 2018
Typhi	ERR2663555	ERR2663555	Bangladesh	2000	4.3.1.1	Tanmoy et al 2018
Typhi	ERR2663551	ERR2663551	Bangladesh	2000	4.3.1.1	Tanmoy et al 2018
Typhi	ERR2663549	ERR2663549	Bangladesh	2000	4.3.1.1	Tanmoy et al 2018
Typhi	ERR2663547	ERR2663547	Bangladesh	2000	4.3.1.1	Tanmoy et al 2018
Typhi	ERR2663545	ERR2663545	Bangladesh	2000	4.3.1.1	Tanmoy et al 2018
Typhi	ERR2663538	ERR2663538	Bangladesh	2000	4.3.1.1	Tanmoy et al 2018
Typhi	ERR2663536	ERR2663536	Bangladesh	2000	4.3.1.1	Tanmoy et al 2018
Typhi	ERR2663535	ERR2663535	Bangladesh	2006	4.3.1.1	Tanmoy et al 2018
Typhi	ERR2663534	ERR2663534	Bangladesh	2000	4.3.1.1	Tanmoy et al 2018
Typhi	ERR2663527	ERR2663527	Bangladesh	2000	4.3.1.1	Tanmoy et al 2018
Typhi	ERR2663525	ERR2663525	Bangladesh	2000	4.3.1.1	Tanmoy et al 2018
Typhi	ERR2663523	ERR2663523	Bangladesh	1999	4.3.1.1	Tanmoy et al 2018
Typhi	ERR2663522	ERR2663522	Bangladesh	2006	4.3.1.1	Tanmoy et al 2018
Typhi	ERR2663520	ERR2663520	Bangladesh	2005	4.3.1.1	Tanmoy et al 2018
Typhi	ERR2663518	ERR2663518	Bangladesh	2005	4.3.1.1	Tanmoy et al 2018
Typhi	ERR2663517	ERR2663517	Bangladesh	2005	4.3.1.1	Tanmoy et al 2018
Typhi	ERR2663516	ERR2663516	Bangladesh	1999	4.3.1.1	Tanmoy et al 2018
Typhi	ERR2663508	ERR2663508	Bangladesh	2005	4.3.1.1	Tanmoy et al 2018
Typhi	ERR2663506	ERR2663506	Bangladesh	2005	4.3.1.1	Tanmoy et al 2018
Typhi	ERR2663505	ERR2663505	Bangladesh	1999	4.3.1.1	Tanmoy et al 2018
Typhi	ERR2663504	ERR2663504	Bangladesh	2005	4.3.1.1	Tanmoy et al 2018
Typhi	ERR2663502	ERR2663502	Bangladesh	2005	4.3.1.1	Tanmoy et al 2018
Typhi	ERR2663501	ERR2663501	Bangladesh	2005	4.3.1.1	Tanmoy et al 2018
Typhi	ERR2663500	ERR2663500	Bangladesh	2005	4.3.1.1	Tanmoy et al 2018
Typhi	ERR2663497	ERR2663497	Bangladesh	1999	4.3.1.1	Tanmoy et al 2018
Typhi	ERR2663496	ERR2663496	Bangladesh	2005	4.3.1.1	Tanmoy et al 2018
Typhi	ERR2663494	ERR2663494	Bangladesh	1999	4.3.1.1	Tanmoy et al 2018
Typhi	ERR2663492	ERR2663492	Bangladesh	2005	4.3.1.1	Tanmoy et al 2018
Typhi	ERR2663491	ERR2663491	Bangladesh	1999	4.3.1.1	Tanmoy et al 2018
Typhi	ERR2663489	ERR2663489	Bangladesh	1999	4.3.1.1	Tanmoy et al 2018
Typhi	ERR2663488	ERR2663488	Bangladesh	2005	4.3.1.1	Tanmoy et al 2018
Typhi	ERR2663468	ERR2663468	Bangladesh	2001	4.3.1.1	Tanmoy et al 2018
Typhi	ERR2663466	ERR2663466	Bangladesh	1999	4.3.1.1	Tanmoy et al 2018
Typhi	22027_3_48	ERR2213865	Nepal	2016	4.3.1.1	Britto et al 2018
Typhi	22027_3_42	ERR2213859	Nepal	2016	4.3.1.1	Britto et al 2018
Typhi	22027_3_7	ERR2213824	Nepal	2016	4.3.1.1	Britto et al 2018
Typhi	8490_6_67	ERR213285	Fiji	1994	4.3.1.1	Wong et al 2016
Typhi	8490_6_55	ERR213273	Fiji	1995	4.3.1.1	Wong et al 2016
Typhi	22420_1_100	ERR2093335	Pakistan	2017	4.3.1.1	Klemm et al 2018
Typhi	22420_1_96	ERR2093331	Pakistan	2016	4.3.1.1	Klemm et al 2018
Typhi	22420_1_89	ERR2093324	Pakistan	2016	4.3.1.1	Klemm et al 2018
Typhi	22420_1_88	ERR2093323	Pakistan	2017	4.3.1.1	Klemm et al 2018
Typhi	20621_8_51	ERR1837263	Nepal	2012	4.3.1.1	Britto et al 2018
Typhi	20621_8_49	ERR1837261	Nepal	2012	4.3.1.1	Britto et al 2018
Typhi	20621_8_47	ERR1837259	Nepal	2011	4.3.1.1	Britto et al 2018
Typhi	20621_8_45	ERR1837257	Nepal	2011	4.3.1.1	Britto et al 2018
Typhi	20621_8_7	ERR1837219	Nepal	2009	4.3.1.1	Britto et al 2018
Typhi	20087_8_72	ERR1837205	Nepal	2009	4.3.1.1	Britto et al 2018
Typhi	20087_8_59	ERR1837192	Nepal	2010	4.3.1.1	Britto et al 2018
Typhi	20087_8_55	ERR1837188	Nepal	2010	4.3.1.1	Britto et al 2018
Typhi	20087_8_54	ERR1837187	Nepal	2010	4.3.1.1	Britto et al 2018
Typhi	20087_8_14	ERR1837147	Nepal	2015	4.3.1.1	Britto et al 2018
Typhi	20087_8_13	ERR1837146	Nepal	2015	4.3.1.1	Britto et al 2018
Typhi	20087_8_9	ERR1837142	Nepal	2015	4.3.1.1	Britto et al 2018
Typhi	21052_3_186	ERR1788922	India	2015	4.3.1.1	Pragasam et al 2020
Typhi	21052_3_185	ERR1788921	India	2015	4.3.1.1	Pragasam et al 2020
Typhi	21052_3_184	ERR1788920	India	2015	4.3.1.1	Pragasam et al 2020
Typhi	21052_3_183	ERR1788919	India	2015	4.3.1.1	Pragasam et al 2020
Typhi	21052_3_177	ERR1788913	India	2014	4.3.1.1	Pragasam et al 2020
Typhi	21052_3_175	ERR1788911	India	2014	4.3.1.1	Pragasam et al 2020
Typhi	21052_3_173	ERR1788909	India	2014	4.3.1.1	Pragasam et al 2020
Typhi	21052_3_167	ERR1788903	India	2013	4.3.1.1	Pragasam et al 2020
Typhi	21052_3_166	ERR1788902	India	2013	4.3.1.1	Pragasam et al 2020
Typhi	21052_3_165	ERR1788901	India	2013	4.3.1.1	Pragasam et al 2020
Typhi	21052_3_164	ERR1788900	India	2013	4.3.1.1	Pragasam et al 2020
Typhi	21052_3_163	ERR1788899	India	2013	4.3.1.1	Pragasam et al 2020
Typhi	21052_3_161	ERR1788897	India	2013	4.3.1.1	Pragasam et al 2020
Typhi	21052_3_158	ERR1788894	India	2013	4.3.1.1	Pragasam et al 2020
Typhi	21052_3_157	ERR1788893	India	2012	4.3.1.1	Pragasam et al 2020
Typhi	21052_3_155	ERR1788891	India	2012	4.3.1.1	Pragasam et al 2020
Typhi	21052_3_152	ERR1788888	India	2012	4.3.1.1	Pragasam et al 2020
Typhi	21052_3_151	ERR1788887	India	2012	4.3.1.1	Pragasam et al 2020
Typhi	21052_3_150	ERR1788886	India	2012	4.3.1.1	Pragasam et al 2020
Typhi	21052_3_148	ERR1788884	India	2012	4.3.1.1	Pragasam et al 2020
Typhi	21052_3_138	ERR1788874	India	2011	4.3.1.1	Pragasam et al 2020
Typhi	21052_3_121	ERR1788857	India	2009	4.3.1.1	Pragasam et al 2020
Typhi	21052_3_120	ERR1788856	India	2009	4.3.1.1	Pragasam et al 2020
Typhi	21052_3_119	ERR1788855	India	2009	4.3.1.1	Pragasam et al 2020
Typhi	21052_3_115	ERR1788851	India	2008	4.3.1.1	Pragasam et al 2020
Typhi	21052_3_113	ERR1788849	India	2008	4.3.1.1	Pragasam et al 2020
Typhi	21052_3_107	ERR1788843	India	2007	4.3.1.1	Pragasam et al 2020
Typhi	21052_3_106	ERR1788842	India	2007	4.3.1.1	Pragasam et al 2020
Typhi	21052_3_104	ERR1788840	India	2007	4.3.1.1	Pragasam et al 2020
Typhi	21052_3_101	ERR1788837	India	2007	4.3.1.1	Pragasam et al 2020
Typhi	21052_3_99	ERR1788835	India	2006	4.3.1.1	Pragasam et al 2020
Typhi	21052_3_96	ERR1788832	India	2006	4.3.1.1	Pragasam et al 2020
Typhi	21052_3_92	ERR1788828	India	2005	4.3.1.1	Pragasam et al 2020
Typhi	21052_3_89	ERR1788825	India	2005	4.3.1.1	Pragasam et al 2020
Typhi	21052_3_88	ERR1788824	India	2005	4.3.1.1	Pragasam et al 2020
Typhi	21052_3_77	ERR1788813	India	2004	4.3.1.1	Pragasam et al 2020
Typhi	21052_3_74	ERR1788810	India	2004	4.3.1.1	Pragasam et al 2020
Typhi	21052_3_68	ERR1788804	India	2003	4.3.1.1	Pragasam et al 2020
Typhi	21052_3_66	ERR1788802	India	2003	4.3.1.1	Pragasam et al 2020
Typhi	21052_3_65	ERR1788801	India	2002	4.3.1.1	Pragasam et al 2020
Typhi	21052_3_61	ERR1788797	India	2001	4.3.1.1	Pragasam et al 2020
Typhi	21052_3_59	ERR1788795	India	2001	4.3.1.1	Pragasam et al 2020
Typhi	21052_3_51	ERR1788787	India	1998	4.3.1.1	Pragasam et al 2020
Typhi	21052_3_34	ERR1788770	India	1993	4.3.1.1	Pragasam et al 2020
Typhi	21052_3_30	ERR1788766	India	1992	4.3.1.1	Pragasam et al 2020
Typhi	21052_3_29	ERR1788765	India	1992	4.3.1.1	Pragasam et al 2020
Typhi	21052_3_27	ERR1788763	India	1992	4.3.1.1	Pragasam et al 2020
Typhi	21052_3_25	ERR1788761	India	1991	4.3.1.1	Pragasam et al 2020
Typhi	21052_3_24	ERR1788760	India	1991	4.3.1.1	Pragasam et al 2020
Typhi	21052_3_17	ERR1788753	India	1991	4.3.1.1	Pragasam et al 2020
Typhi	21052_3_11	ERR1788747	India	1991	4.3.1.1	Pragasam et al 2020
Typhi	21052_3_10	ERR1788746	India	1991	4.3.1.1	Pragasam et al 2020
Typhi	21052_3_9	ERR1788745	India	1991	4.3.1.1	Pragasam et al 2020
Typhi	21052_3_2	ERR1788738	India	1991	4.3.1.1	Pragasam et al 2020
Typhi	20957_7_141	ERR1764378	India	2016	4.3.1.1	Pragasam et al 2020
Typhi	20957_7_140	ERR1764377	India	2016	4.3.1.1	Pragasam et al 2020
Typhi	ERR119825	ERR119825	Nepal	2009	4.3.1.1	Thanh et al 2016
Typhi	ERR119824	ERR119824	Nepal	2009	4.3.1.1	Thanh et al 2016
Typhi	ERR119823	ERR119823	Nepal	2009	4.3.1.1	Thanh et al 2016
Typhi	ERR119822	ERR119822	Nepal	2009	4.3.1.1	Thanh et al 2016
Typhi	ERR119820	ERR119820	Nepal	2009	4.3.1.1	Thanh et al 2016
Typhi	ERR119819	ERR119819	Nepal	2009	4.3.1.1	Thanh et al 2016
Typhi	ERR1079299	ERR1079299	Nepal	2014	4.3.1.1	Thanh et al 2016
Typhi	ERR1079250	ERR1079250	Nepal	2012	4.3.1.1	Thanh et al 2016
Typhi	ERR1079249	ERR1079249	Nepal	2012	4.3.1.1	Thanh et al 2016
Typhi	ERR1079245	ERR1079245	Nepal	2012	4.3.1.1	Thanh et al 2016
Typhi	ERR1079243	ERR1079243	Nepal	2012	4.3.1.1	Thanh et al 2016
Typhi	ERR1079241	ERR1079241	Nepal	2012	4.3.1.1	Thanh et al 2016
Typhi	ERR1079230	ERR1079230	Nepal	2011	4.3.1.1	Thanh et al 2016
Typhi	11800_1_88	ERR1017097	Pakistan	2009	4.3.1.1	Wong et al 2016
Typhi	11800_1_79	ERR1017089	Bangladesh	2008	4.3.1.1	Wong et al 2016
Typhi	11800_1_77	ERR1017087	Bangladesh	2008	4.3.1.1	Wong et al 2016
Typhi	11800_1_58	ERR1017072	Bangladesh	2007	4.3.1.1	Wong et al 2016
Typhi	11800_1_57	ERR1017071	Bangladesh	2007	4.3.1.1	Wong et al 2016
Typhi	11800_1_55	ERR1017069	Pakistan	2007	4.3.1.1	Wong et al 2016
Typhi	11800_1_18	ERR1017045	Unknown	2005	4.3.1.1	Wong et al 2016
Typhi	11800_1_15	ERR1017042	Unknown	2005	4.3.1.1	Wong et al 2016
Typhi	11800_1_7	ERR1017039	Unknown	2005	4.3.1.1	Wong et al 2016
Typhi	DRR071066	DRR071066	Bangladesh	2015	4.3.1.1	Matono et al 2017
Typhi	DRR071038	DRR071038	Pakistan	2012	4.3.1.1	Matono et al 2017
Typhi	DRR071033	DRR071033	India	2010	4.3.1.1	Matono et al 2017
Typhi	DRR071027	DRR071027	India	2008	4.3.1.1	Matono et al 2017
Typhi	DRR071024	DRR071024	Bangladesh	2007	4.3.1.1	Matono et al 2017
Typhi	DRR071007	DRR071007	Bangladesh	2004	4.3.1.1	Matono et al 2017
Typhi	DRR071000	DRR071000	India	2003	4.3.1.1	Matono et al 2017
Typhi	DRR070993	DRR070993	Afghanistan	2002	4.3.1.1	Matono et al 2017
Typhi	DRR070988	DRR070988	India_Nepal	2002	4.3.1.1	Matono et al 2017
Typhi	SRR7165581	SRR7165581	Zimbabwe	2016	4.3.1.1.EA1	Ingle et al 2019
Typhi	SRR5874356	SRR5874356	No Travel Information	2015	4.3.1.1.EA1	Ingle et al 2019
Typhi	SRR5500536	SRR5500536	Tanzania	2015	4.3.1.1.EA1	Ingle et al 2019
Typhi	SRR5500517	SRR5500517	No Travel Information	2015	4.3.1.1.EA1	Ingle et al 2019
Typhi	SRR5500465	SRR5500465	No Travel Information	2015	4.3.1.1.EA1	Ingle et al 2019
Typhi	SRR5500455	SRR5500455	Tanzania	2015	4.3.1.1.EA1	Ingle et al 2019
Typhi	SRR5500435	SRR5500435	No Travel Information	2015	4.3.1.1.EA1	Ingle et al 2019
Typhi	SRR4063813	SRR4063813	Mozambique	2015	4.3.1.1.EA1	Ingle et al 2019
Typhi	SRR4063811	SRR4063811	Zimbabwe	2016	4.3.1.1.EA1	Ingle et al 2019
Typhi	SRR3322588	SRR3322588	Zimbabwe	2015	4.3.1.1.EA1	Ingle et al 2019
Typhi	SRR1967049	SRR1967049	Zimbabwe	2014	4.3.1.1.EA1	Ingle et al 2019
Typhi	SRR1966355	SRR1966355	Zimbabwe	2014	4.3.1.1.EA1	Ingle et al 2019
Typhi	SRR1965658	SRR1965658	Zimbabwe	2014	4.3.1.1.EA1	Ingle et al 2019
Typhi	SRR1965420	SRR1965420	Zimbabwe	2014	4.3.1.1.EA1	Ingle et al 2019
Typhi	SRR1963433	SRR1963433	No Travel Information	2014	4.3.1.1.EA1	Ingle et al 2019
Typhi	SRR1963102	SRR1963102	Zimbabwe	2014	4.3.1.1.EA1	Ingle et al 2019
Typhi	SRR1960208	SRR1960208	Tanzania	2015	4.3.1.1.EA1	Ingle et al 2019
Typhi	SRR1959230	SRR1959230	Tanzania	2015	4.3.1.1.EA1	Ingle et al 2019
Typhi	16399_4_75	ERR998633	Tanzania	2012	4.3.1.1.EA1	Park et al 2018
Typhi	16399_4_61	ERR998619	Tanzania	2011	4.3.1.1.EA1	Park et al 2018
Typhi	16399_4_56	ERR998614	Tanzania	2011	4.3.1.1.EA1	Park et al 2018
Typhi	16399_4_52	ERR998610	Tanzania	2012	4.3.1.1.EA1	Park et al 2018
Typhi	16399_4_46	ERR998604	Tanzania	2012	4.3.1.1.EA1	Park et al 2018
Typhi	16399_4_42	ERR998600	Tanzania	2012	4.3.1.1.EA1	Park et al 2018
Typhi	16399_4_23	ERR998581	Tanzania	2012	4.3.1.1.EA1	Park et al 2018
Typhi	16399_3_68	ERR998536	Tanzania	2011	4.3.1.1.EA1	Park et al 2018
Typhi	16399_3_52	ERR998520	Tanzania	2012	4.3.1.1.EA1	Park et al 2018
Typhi	16404_6_35	ERR984917	Kenya	2012	4.3.1.1.EA1	Park et al 2018
Typhi	16404_6_3	ERR984885	Kenya	2012	4.3.1.1.EA1	Park et al 2018
Typhi	16404_5_85	ERR984876	Kenya	2012	4.3.1.1.EA1	Park et al 2018
Typhi	16404_5_84	ERR984875	Kenya	2012	4.3.1.1.EA1	Park et al 2018
Typhi	16404_5_77	ERR984868	Kenya	2012	4.3.1.1.EA1	Park et al 2018
Typhi	16404_5_76	ERR984867	Kenya	2012	4.3.1.1.EA1	Park et al 2018
Typhi	16404_5_75	ERR984866	Kenya	2012	4.3.1.1.EA1	Park et al 2018
Typhi	16404_5_68	ERR984859	Kenya	2012	4.3.1.1.EA1	Park et al 2018
Typhi	16404_5_67	ERR984858	Kenya	2012	4.3.1.1.EA1	Park et al 2018
Typhi	16404_5_61	ERR984852	Kenya	2012	4.3.1.1.EA1	Park et al 2018
Typhi	16404_5_60	ERR984851	Kenya	2012	4.3.1.1.EA1	Park et al 2018
Typhi	16404_5_59	ERR984850	Kenya	2012	4.3.1.1.EA1	Park et al 2018
Typhi	16404_5_53	ERR984844	Kenya	2012	4.3.1.1.EA1	Park et al 2018
Typhi	16404_5_52	ERR984843	Kenya	2012	4.3.1.1.EA1	Park et al 2018
Typhi	16404_5_51	ERR984842	Kenya	2012	4.3.1.1.EA1	Park et al 2018
Typhi	16404_5_45	ERR984836	Kenya	2013	4.3.1.1.EA1	Park et al 2018
Typhi	16404_5_44	ERR984835	Kenya	2012	4.3.1.1.EA1	Park et al 2018
Typhi	16404_5_43	ERR984834	Kenya	2012	4.3.1.1.EA1	Park et al 2018
Typhi	16404_5_37	ERR984828	Kenya	2012	4.3.1.1.EA1	Park et al 2018
Typhi	16404_5_36	ERR984827	Kenya	2012	4.3.1.1.EA1	Park et al 2018
Typhi	16404_5_35	ERR984826	Kenya	2012	4.3.1.1.EA1	Park et al 2018
Typhi	16404_4_89	ERR984790	Kenya	2013	4.3.1.1.EA1	Park et al 2018
Typhi	16404_4_87	ERR984788	Kenya	2012	4.3.1.1.EA1	Park et al 2018
Typhi	16404_4_82	ERR984783	Kenya	2012	4.3.1.1.EA1	Park et al 2018
Typhi	16404_4_80	ERR984781	Kenya	2012	4.3.1.1.EA1	Park et al 2018
Typhi	16404_4_75	ERR984776	Kenya	2012	4.3.1.1.EA1	Park et al 2018
Typhi	16404_4_73	ERR984774	Kenya	2012	4.3.1.1.EA1	Park et al 2018
Typhi	16404_4_66	ERR984768	Kenya	2012	4.3.1.1.EA1	Park et al 2018
Typhi	16404_4_65	ERR984767	Kenya	2013	4.3.1.1.EA1	Park et al 2018
Typhi	16404_4_59	ERR984761	Kenya	2012	4.3.1.1.EA1	Park et al 2018
Typhi	16404_4_53	ERR984755	Kenya	2012	4.3.1.1.EA1	Park et al 2018
Typhi	16404_4_46	ERR984748	Kenya	2012	4.3.1.1.EA1	Park et al 2018
Typhi	16404_4_5	ERR984707	Kenya	2012	4.3.1.1.EA1	Park et al 2018
Typhi	10607_2_38	ERR360830	Malawi	2013	4.3.1.1.EA1	Wong et al 2016
Typhi	10607_2_37	ERR360829	Malawi	2012	4.3.1.1.EA1	Wong et al 2016
Typhi	10607_2_36	ERR360828	Malawi	2012	4.3.1.1.EA1	Wong et al 2016
Typhi	10607_2_35	ERR360827	Malawi	2013	4.3.1.1.EA1	Wong et al 2016
Typhi	10607_2_27	ERR360819	Malawi	2013	4.3.1.1.EA1	Wong et al 2016
Typhi	10607_2_26	ERR360818	Malawi	2012	4.3.1.1.EA1	Wong et al 2016
Typhi	10607_2_25	ERR360817	Malawi	2012	4.3.1.1.EA1	Wong et al 2016
Typhi	10607_2_24	ERR360816	Malawi	2013	4.3.1.1.EA1	Wong et al 2016
Typhi	10607_2_23	ERR360815	Malawi	2013	4.3.1.1.EA1	Wong et al 2016
Typhi	10607_2_19	ERR360811	Malawi	2012	4.3.1.1.EA1	Wong et al 2016
Typhi	10607_2_18	ERR360810	Malawi	2012	4.3.1.1.EA1	Wong et al 2016
Typhi	10607_2_17	ERR360809	Malawi	2013	4.3.1.1.EA1	Wong et al 2016
Typhi	10607_2_15	ERR360807	Malawi	2013	4.3.1.1.EA1	Wong et al 2016
Typhi	10607_2_14	ERR360806	Malawi	2012	4.3.1.1.EA1	Wong et al 2016
Typhi	10607_2_13	ERR360805	Malawi	2012	4.3.1.1.EA1	Wong et al 2016
Typhi	10607_2_10	ERR360802	Malawi	2010	4.3.1.1.EA1	Wong et al 2016
Typhi	10607_2_9	ERR360801	Malawi	2010	4.3.1.1.EA1	Wong et al 2016
Typhi	10607_2_7	ERR360799	Malawi	2012	4.3.1.1.EA1	Wong et al 2016
Typhi	10607_2_6	ERR360798	Malawi	2010	4.3.1.1.EA1	Wong et al 2016
Typhi	10607_2_5	ERR360797	Malawi	2010	4.3.1.1.EA1	Wong et al 2016
Typhi	10607_2_2	ERR360794	Malawi	2013	4.3.1.1.EA1	Wong et al 2016
Typhi	10607_2_1	ERR360793	Malawi	2012	4.3.1.1.EA1	Wong et al 2016
Typhi	10493_1_17	ERR352442	Africa	2012	4.3.1.1.EA1	Wong et al 2016
Typhi	10071_8_95	ERR338164	Kenya	2007	4.3.1.1.EA1	Wong et al 2016
Typhi	10071_8_94	ERR338163	Kenya	2008	4.3.1.1.EA1	Wong et al 2016
Typhi	10071_8_91	ERR338160	Kenya	2008	4.3.1.1.EA1	Wong et al 2016
Typhi	10071_8_90	ERR338159	Kenya	2009	4.3.1.1.EA1	Wong et al 2016
Typhi	10071_8_88	ERR338157	Kenya	2007	4.3.1.1.EA1	Wong et al 2016
Typhi	10071_8_83	ERR338152	Kenya	2007	4.3.1.1.EA1	Wong et al 2016
Typhi	10071_8_82	ERR338151	Kenya	2008	4.3.1.1.EA1	Wong et al 2016
Typhi	10071_8_79	ERR338148	Kenya	2007	4.3.1.1.EA1	Wong et al 2016
Typhi	10071_8_78	ERR338147	Kenya	2008	4.3.1.1.EA1	Wong et al 2016
Typhi	10071_8_76	ERR338145	Kenya	2007	4.3.1.1.EA1	Wong et al 2016
Typhi	10071_8_74	ERR338143	Kenya	2008	4.3.1.1.EA1	Wong et al 2016
Typhi	10071_8_72	ERR338141	Kenya	2007	4.3.1.1.EA1	Wong et al 2016
Typhi	10071_8_71	ERR338140	Kenya	2009	4.3.1.1.EA1	Wong et al 2016
Typhi	10071_8_70	ERR338139	Kenya	2008	4.3.1.1.EA1	Wong et al 2016
Typhi	10071_8_68	ERR338137	Kenya	2007	4.3.1.1.EA1	Wong et al 2016
Typhi	10071_8_67	ERR338136	Kenya	2008	4.3.1.1.EA1	Wong et al 2016
Typhi	10071_8_64	ERR338133	Kenya	2007	4.3.1.1.EA1	Wong et al 2016
Typhi	10071_8_63	ERR338132	Kenya	2008	4.3.1.1.EA1	Wong et al 2016
Typhi	10071_8_62	ERR338131	Kenya	2007	4.3.1.1.EA1	Wong et al 2016
Typhi	10071_3_60	ERR338036	South Africa	2012	4.3.1.1.EA1	Wong et al 2016
Typhi	10071_3_58	ERR338034	South Africa	2011	4.3.1.1.EA1	Wong et al 2016
Typhi	10071_3_47	ERR338023	South Africa	2010	4.3.1.1.EA1	Wong et al 2016
Typhi	10071_3_26	ERR338002	South Africa	2005	4.3.1.1.EA1	Wong et al 2016
Typhi	10060_6_83	ERR331380	Tanzania	2008	4.3.1.1.EA1	Wong et al 2016
Typhi	10060_6_82	ERR331379	Tanzania	2008	4.3.1.1.EA1	Wong et al 2016
Typhi	10060_6_81	ERR331378	Tanzania	2008	4.3.1.1.EA1	Wong et al 2016
Typhi	10060_6_80	ERR331377	Tanzania	2008	4.3.1.1.EA1	Wong et al 2016
Typhi	10060_6_79	ERR331376	Tanzania	2008	4.3.1.1.EA1	Wong et al 2016
Typhi	10060_6_78	ERR331375	Tanzania	2008	4.3.1.1.EA1	Wong et al 2016
Typhi	10060_6_77	ERR331374	Tanzania	2008	4.3.1.1.EA1	Wong et al 2016
Typhi	10060_6_75	ERR331372	Tanzania	2008	4.3.1.1.EA1	Wong et al 2016
Typhi	10060_6_72	ERR331369	Tanzania	2008	4.3.1.1.EA1	Wong et al 2016
Typhi	10060_6_71	ERR331368	Tanzania	2008	4.3.1.1.EA1	Wong et al 2016
Typhi	9475_6_79	ERR279176	Malawi	2012	4.3.1.1.EA1	Wong et al 2016
Typhi	9475_6_78	ERR279175	Malawi	2012	4.3.1.1.EA1	Wong et al 2016
Typhi	9475_6_77	ERR279174	Malawi	2012	4.3.1.1.EA1	Wong et al 2016
Typhi	9475_6_76	ERR279173	Malawi	2011	4.3.1.1.EA1	Wong et al 2016
Typhi	9475_6_73	ERR279170	Malawi	2011	4.3.1.1.EA1	Wong et al 2016
Typhi	9475_6_71	ERR279168	Malawi	2012	4.3.1.1.EA1	Wong et al 2016
Typhi	9475_6_69	ERR279166	Malawi	2012	4.3.1.1.EA1	Wong et al 2016
[truncated: 1,504 more rows]

## Sheet: Table_S7_Typhi_Outgroups
ID	Accession_number	Publication	Country	Year	Genotype
10593_2_44	ERR360657	Wong et al 2016	Cameroon	1998	0.0.1
10562_2_20	ERR357775	Wong et al 2016	Indonesia	2011	0.0.2
10349_1_89	ERR343337	Wong et al 2016	India	2002	0.0.3
10592_2_36	ERR360484	Wong et al 2016	Algeria	2009	0.1
10592_2_57	ERR360505	Wong et al 2016	Cameroon	2001	0.1.1
10593_2_55	ERR360668	Wong et al 2016	Algeria	1999	0.1.2
10592_2_38	ERR360486	Wong et al 2016	Peru	1998	0.1.3
10593_2_14	ERR360627	Wong et al 2016	Algeria	2005	1.1.1
10071_3_32	ERR338008	Wong et al 2016	South Africa	2007	1.1.2
10592_2_63	ERR360511	Wong et al 2016	Democratic Republic of the Congo	1976	1.1.3
10493_1_28	ERR352453	Wong et al 2016	Unknown	2011	1.1.4
10561_2_77	ERR357652	Wong et al 2016	Vietnam	1993	1.2.1
10592_2_5	ERR360453	Wong et al 2016	Pakistan	2003	2
10592_2_2	ERR360450	Wong et al 2016	Pakistan	2003	2.0.1
10349_1_73	ERR343321	Wong et al 2016	Mexico	2011	2.0.2
10541_2_8	ERR357445	Wong et al 2016	EastTimor	2011	2.1
10060_5_18	ERR331221	Wong et al 2016	Indonesia	2006	2.1.1
10349_1_3	ERR343251	Wong et al 2016	Western_Asia	2002	2.1.2
10071_3_76	ERR338052	Wong et al 2016	Indonesia	2004	2.1.3
10349_1_2	ERR343250	Wong et al 2016	Western_Asia	2002	2.1.4
10493_1_42	ERR352467	Wong et al 2016	Indonesia	2011	2.1.5
10060_5_49	ERR331252	Wong et al 2016	Indonesia	2009	2.1.6
10562_2_49	ERR357804	Wong et al 2016	Papua New Guinea	1993	2.1.7
9953_5_54	ERR326650	Wong et al 2016	Indonesia	2006	2.1.8
9953_5_57	ERR326653	Wong et al 2016	Indonesia	2007	2.1.9
10060_6_73	ERR331370	Wong et al 2016	Tanzania	2006	2.2
10493_1_15	ERR352440	Wong et al 2016	India	2012	2.2.1
10562_2_12	ERR357767	Wong et al 2016	India	2011	2.2.2
10209_5_36	ERR340792	Wong et al 2016	Laos	2002	2.2.3 2.2.2
9475_4_57	ERR279353	Wong et al 2016	India	2004	2.2.4
10593_2_56	ERR360669	Wong et al 2016	Cameroon	2007	2.3.1
10592_2_59	ERR360507	Wong et al 2016	Mali	1999	2.3.2
10593_2_49	ERR360662	Wong et al 2016	Bangladesh	2000	2.3.3
9953_5_69	ERR326665	Wong et al 2016	Laos	2010	2.3.4
10493_1_70	ERR352495	Wong et al 2016	Fiji	1983	2.3.5
10071_3_68	ERR338044	Wong et al 2016	South Africa	2009	2.4
10071_3_40	ERR338016	Wong et al 2016	South Africa	2006	2.4.1
10349_1_5	ERR343253	Wong et al 2016	India	2002	2.5
10561_2_5	ERR357580	Wong et al 2016	Democratic Republic of the Congo	2011	2.5.1
10060_5_34	ERR331237	Wong et al 2016	Indonesia	2011	3
10593_2_45	ERR360658	Wong et al 2016	Morocco	2000	3.0.1
10541_2_6	ERR357443	Wong et al 2016	India	2012	3.0.2
10593_2_18	ERR360631	Wong et al 2016	China	2002	3.1
10593_2_58	ERR360671	Wong et al 2016	Benin	2004	3.1.1
9953_5_15	ERR326611	Wong et al 2016	Indonesia	2010	3.1.2
10060_6_66	ERR331363	Wong et al 2016	Laos	2010	3.2.1
10592_2_25	ERR360473	Wong et al 2016	Pakistan	2003	3.2.2
10592_2_17	ERR360465	Wong et al 2016	Pakistan	2003	3.3
7468_7_78	ERR108677	Wong et al 2016	Tanzania	2009	3.3.1
9953_5_93	ERR326689	Wong et al 2016	Laos	2008	3.4
8490_6_44	ERR213262	Wong et al 2016	Fiji	1996	3.5
10493_1_76	ERR352501	Wong et al 2016	Fiji	1985	3.5.1
10060_6_15	ERR331312	Wong et al 2016	Laos	2010	3.5.2
10492_1_5	ERR352258	Wong et al 2016	Samoa	2010	3.5.4
10071_8_55	ERR338124	Wong et al 2016	Samoa	2012	3.5.4
10071_8_60	ERR338129	Wong et al 2016	Samoa	2012	4.1
9475_6_92	ERR279189	Wong et al 2016	Malawi	2006	4.1.1
8490_6_49	ERR213267	Wong et al 2016	Fiji	1996	4.2
8447_8_28	ERR204271	Wong et al 2016	Fiji	2008	4.2.1
8490_5_25	ERR213243	Wong et al 2016	Fiji	2011	4.2.2
8490_6_61	ERR213279	Wong et al 2016	Fiji	1994	4.2.3
